# Supplementary material for: (E)-N′-(2-Meth­oxy­benzyl­idene)-3-nitro­benzohydrazide
Source: Acta Crystallogr Sect E Struct Rep Online. 2011 Jul 2;67(Pt 8):o1895. doi: 10.1107/S1600536811025542 (PMC3212289; doi:10.1107/S1600536811025542)
Supplement: Supplementary file 2 [file e-67-o1895-Isup2.hkl]

# 
# h,k,l, Fc-squared, Fo-squared, sigma(Fo-squared) and status flag 
# 
data_I
_shelx_title ' 1 in P2(1)/n' 
_shelx_refln_list_code          4 
_shelx_F_calc_maximum      210.07 
_exptl_crystal_F_000       624.00 
_reflns_d_resolution_high  0.7828 
 
loop_ 
 _symmetry_equiv_pos_as_xyz 
 'x, y, z' 
 '-x+1/2, y+1/2, -z+1/2' 
 '-x, -y, -z' 
 'x-1/2, -y-1/2, z-1/2' 
 
_cell_length_a     6.9886 
_cell_length_b    29.5430 
_cell_length_c     7.4163 
_cell_angle_alpha  90.000 
_cell_angle_beta  109.229 
_cell_angle_gamma  90.000 
 
_shelx_F_squared_multiplier     1.000 
 
loop_ 
 _refln_index_h 
 _refln_index_k 
 _refln_index_l 
 _refln_F_squared_calc 
 _refln_F_squared_meas 
 _refln_F_squared_sigma 
 _refln_observed_status 
   2   0   0    10996.09    10789.91    120.63 o 
   4   0   0     3584.25     3717.45     57.66 o 
   6   0   0      118.62      109.46     25.53 o 
   8   0   0        1.06       18.60     17.74 o 
   1   1   0       36.94       32.35      2.19 o 
   2   1   0    36038.74    35576.93    283.83 o 
   3   1   0      195.12      203.54      6.38 o 
   4   1   0     1130.68     1155.53     16.06 o 
   5   1   0       93.39       98.60     13.35 o 
   6   1   0      188.15      249.48     24.92 o 
   7   1   0        1.18        4.43     10.59 o 
   8   1   0        4.85        0.41     11.74 o 
   1   2   0      247.84      247.78      5.51 o 
   2   2   0     5037.94     5068.25     45.35 o 
   3   2   0      317.73      330.34      6.94 o 
   4   2   0      825.33      831.33     20.54 o 
   5   2   0       46.49       51.90      8.67 o 
   6   2   0        8.84       14.15     22.50 o 
   7   2   0        3.07        3.11     10.86 o 
   8   2   0        4.30       18.64     33.53 o 
   1   3   0      210.88      239.00      5.93 o 
   2   3   0     4200.53     4261.08     41.23 o 
   3   3   0      101.73       98.47      5.97 o 
   4   3   0      642.72      714.32     12.45 o 
   5   3   0        2.41        6.78      4.52 o 
   6   3   0       51.97       75.07     32.23 o 
   7   3   0        0.00       -1.08     10.71 o 
   8   3   0        0.65       15.88     14.28 o 
   0   4   0     3237.21     2971.49     35.33 o 
   1   4   0      303.25      293.86      7.71 o 
   2   4   0      481.80      517.78     11.28 o 
   3   4   0        0.06       -0.15      1.75 o 
   4   4   0      112.16      133.76     10.68 o 
   5   4   0       16.44        7.83      5.27 o 
   6   4   0       39.71       29.15     11.58 o 
   7   4   0       13.66       17.05     16.66 o 
   8   4   0        1.08       -0.26     11.40 o 
   1   5   0     4415.71     4307.33     46.87 o 
   2   5   0        0.30        2.83      2.68 o 
   3   5   0        1.67        0.92      2.60 o 
   4   5   0       45.29       44.73      5.52 o 
   5   5   0       54.72       57.61      7.99 o 
   6   5   0       16.57        2.28     10.63 o 
   7   5   0        6.09       14.14     11.58 o 
   8   5   0        0.66       11.08     26.61 o 
   0   6   0     1408.88     1334.11     25.05 o 
   1   6   0      107.36      106.97      6.35 o 
   2   6   0      924.60      869.91     16.04 o 
   3   6   0        1.73        4.33      2.68 o 
   4   6   0       41.87       44.89      5.90 o 
   5   6   0        0.38       -5.95      4.46 o 
   6   6   0        6.96        9.29      7.15 o 
   7   6   0        4.31        8.44     19.25 o 
   8   6   0        7.04       24.24     14.22 o 
   1   7   0      894.02      901.63     14.41 o 
   2   7   0        5.22        1.79      2.71 o 
   3   7   0      213.71      205.26      9.35 o 
   4   7   0       22.30       20.04      8.68 o 
   5   7   0       10.80       13.27      5.65 o 
   6   7   0       24.97       28.61     11.25 o 
   7   7   0        3.69       17.94     17.95 o 
   8   7   0        2.11        5.54     24.23 o 
   0   8   0     6341.93     6119.71     71.98 o 
   1   8   0     1801.29     1622.79     17.06 o 
   2   8   0      299.47      298.94      6.80 o 
   3   8   0       47.19       40.88      5.52 o 
   4   8   0        1.23        2.95      4.29 o 
   5   8   0       10.72        3.71      5.46 o 
   6   8   0        0.09       -7.13      7.58 o 
   7   8   0       14.79       26.47     13.45 o 
   8   8   0        0.86       26.45     26.61 o 
   1   9   0        4.97        2.84      1.82 o 
   2   9   0       75.59       65.71      4.02 o 
   3   9   0      165.62      164.25      9.02 o 
   4   9   0       74.41       78.52      8.05 o 
   5   9   0        0.71        4.38      4.99 o 
   6   9   0        2.91       -6.37      7.32 o 
   7   9   0        0.13       22.97     12.24 o 
   8   9   0        3.66       27.72     14.76 o 
   0  10   0      821.32      756.98     19.41 o 
   1  10   0      750.13      637.90      9.74 o 
   2  10   0     1411.91     1400.31     20.82 o 
   3  10   0      240.31      233.56     14.72 o 
   4  10   0       75.98       82.36      9.62 o 
   5  10   0        3.07       -4.09      5.26 o 
   6  10   0       45.89       58.25     11.57 o 
   7  10   0       29.42       60.04     15.29 o 
   8  10   0        5.33       31.58     21.20 o 
   1  11   0       37.51       34.06      3.14 o 
   2  11   0      390.14      366.28      7.11 o 
   3  11   0      217.30      209.74     10.89 o 
   4  11   0       80.96       93.40      8.92 o 
   5  11   0      204.72      205.70     12.79 o 
   6  11   0        2.80       11.09      6.30 o 
   7  11   0       32.06       38.50     24.66 o 
   8  11   0        1.66       22.23     33.75 o 
   0  12   0     3828.74     3719.29     49.99 o 
   1  12   0      128.66      137.97      5.24 o 
   2  12   0      327.53      327.34      6.97 o 
   3  12   0      159.58      176.76      9.96 o 
   4  12   0       57.70       58.62      7.62 o 
   5  12   0      197.66      198.83     25.23 o 
   6  12   0       35.10       23.59      7.72 o 
   7  12   0       22.43       20.32     12.18 o 
   1  13   0     2536.80     2546.89     39.66 o 
   2  13   0      513.87      531.97      9.59 o 
   3  13   0     1326.38     1297.22     25.78 o 
   4  13   0       45.77       42.44     12.25 o 
   5  13   0        0.25       -1.44      5.16 o 
   6  13   0       54.48       53.13      9.18 o 
   7  13   0       20.60       26.37     14.00 o 
   0  14   0       13.33       23.62      4.69 o 
   1  14   0     3415.25     3488.14     34.80 o 
   2  14   0     1037.94      994.00     14.32 o 
   3  14   0      161.71      160.24     10.24 o 
   4  14   0      146.79      156.38     11.19 o 
   5  14   0      149.26      159.05     12.32 o 
   6  14   0       54.64       68.16     10.29 o 
   7  14   0        0.60      -15.18     13.37 o 
   1  15   0      331.89      363.73      9.87 o 
   2  15   0       94.98       96.05      5.01 o 
   3  15   0       17.83       23.58      5.50 o 
   4  15   0      209.54      244.48     13.99 o 
   5  15   0        2.17        5.01      5.90 o 
   6  15   0        2.06        1.14      6.38 o 
   7  15   0        1.24       -8.12      9.01 o 
   0  16   0       29.72       34.00      5.55 o 
   1  16   0      594.97      562.48     11.26 o 
   2  16   0        0.00       -2.88      2.20 o 
   3  16   0        4.34        4.79      4.44 o 
   4  16   0      140.77      149.08     11.55 o 
   5  16   0        5.68        0.53      5.43 o 
   6  16   0       91.16       87.84     11.72 o 
   7  16   0        0.73        3.41     10.41 o 
   1  17   0       42.17       35.61      5.08 o 
   2  17   0       61.76       77.05      6.09 o 
   3  17   0      233.95      249.39     13.14 o 
   4  17   0       85.05       67.22     10.43 o 
   5  17   0       29.44       34.32      7.81 o 
   6  17   0       34.54       25.04      8.56 o 
   7  17   0        0.04        0.21      9.52 o 
   0  18   0      126.72      145.46      9.55 o 
   1  18   0       39.73       53.17      5.02 o 
   2  18   0        1.53        1.27      3.15 o 
   3  18   0        0.58       -4.41      4.10 o 
   4  18   0        0.48       -3.33      5.05 o 
   5  18   0        5.82       12.41      6.11 o 
   6  18   0        5.31       12.85     10.05 o 
   7  18   0        2.00        5.33     10.89 o 
   1  19   0      131.16      142.46      8.11 o 
   2  19   0       38.74       37.74      5.19 o 
   3  19   0       26.87       22.81      6.45 o 
   4  19   0        2.97       -2.83      5.12 o 
   5  19   0       36.49       22.23      7.51 o 
   6  19   0       85.16       82.65     11.78 o 
   7  19   0        0.65       11.93     11.24 o 
   0  20   0      191.22      189.52     11.31 o 
   1  20   0      131.67      135.81      8.09 o 
   2  20   0        9.42       12.41      4.33 o 
   3  20   0      237.72      234.51     19.05 o 
   4  20   0       30.26       33.05      7.55 o 
   5  20   0        0.02        4.87      5.96 o 
   6  20   0        5.38        1.53     10.12 o 
   7  20   0       78.58       72.88     12.69 o 
   1  21   0       46.87       54.14      5.29 o 
   2  21   0        0.90       -4.02      3.69 o 
   3  21   0        1.00       -1.97      4.49 o 
   4  21   0       53.01       52.15      9.29 o 
   5  21   0      100.33       79.39     11.31 o 
   6  21   0       10.08       17.98      8.86 o 
   7  21   0        2.49        6.39      9.20 o 
   0  22   0       25.85       27.78      6.65 o 
   1  22   0       27.57       31.53      4.71 o 
   2  22   0      175.11      172.65     14.24 o 
   3  22   0        0.00        1.74      5.54 o 
   4  22   0        2.06       -0.59      5.68 o 
   5  22   0        7.67       10.58      7.56 o 
   6  22   0        0.02       -4.69     14.86 o 
   1  23   0        0.41       -1.42      3.58 o 
   2  23   0       57.87       70.51      9.43 o 
   3  23   0        0.75        2.89      5.49 o 
   4  23   0        0.79        9.97      6.60 o 
   5  23   0       14.13       10.64      8.09 o 
   6  23   0        5.26        4.99      8.93 o 
   0  24   0      257.10      250.43     14.25 o 
   1  24   0        0.62        1.04      3.96 o 
   2  24   0       15.84       12.98      6.42 o 
   3  24   0      168.32      160.72     13.22 o 
   4  24   0       51.86       51.39      9.88 o 
   5  24   0       29.52       15.24      7.76 o 
   6  24   0       11.75       13.43      9.41 o 
   1  25   0        3.40        7.66      4.75 o 
   2  25   0       20.33       14.40      9.30 o 
   3  25   0       10.78       13.62      7.12 o 
   4  25   0       16.80       19.87      7.76 o 
   5  25   0       29.24       39.62     10.19 o 
   6  25   0        8.08        5.06      8.38 o 
   0  26   0      165.91      154.12     15.32 o 
   1  26   0       39.23       37.66      9.39 o 
   2  26   0        5.01       10.46      6.07 o 
   3  26   0        6.58       -0.67      6.16 o 
   4  26   0       35.60       35.00     10.99 o 
   5  26   0       30.14       27.68      9.67 o 
   6  26   0       30.90       12.88      8.93 o 
   1  27   0        4.72        7.99      4.93 o 
   2  27   0      232.03      206.50     14.49 o 
   3  27   0       17.37       20.35      7.56 o 
   4  27   0       28.50       23.89      8.24 o 
   5  27   0        4.93        8.88      8.68 o 
   0  28   0      131.78      124.39     20.55 o 
   1  28   0       20.95       31.43      7.34 o 
   2  28   0        0.00        3.10      5.43 o 
   3  28   0       12.66        9.59      7.08 o 
   4  28   0       68.78       52.26     16.80 o 
   5  28   0        6.03       10.81      8.40 o 
   1  29   0        0.01       10.60      5.68 o 
   2  29   0      100.49       95.54     13.93 o 
   3  29   0       28.84       27.17      8.76 o 
   4  29   0       68.16       63.86     11.01 o 
   5  29   0        1.25       19.50      9.52 o 
   0  30   0       31.03       19.82      9.97 o 
   1  30   0        6.69        7.25      6.43 o 
   2  30   0        4.39       -0.18      6.24 o 
   3  30   0        3.22        1.41      6.81 o 
   4  30   0       19.58        6.41      8.11 o 
   5  30   0        5.82       10.49      8.07 o 
   1  31   0        0.29        6.56      7.00 o 
   2  31   0       43.46       46.06      9.14 o 
   3  31   0        4.50       11.68      7.46 o 
   4  31   0       22.92       19.15      8.84 o 
   0  32   0        1.25        1.58      9.11 o 
   1  32   0       31.76       34.73      8.93 o 
   2  32   0        0.28        1.97      6.59 o 
   3  32   0        0.17        5.32      9.68 o 
   4  32   0        3.49       17.93      8.79 o 
   1  33   0       29.45       47.37     20.23 o 
   2  33   0        0.30        8.71      7.56 o 
   3  33   0       24.04       20.23      9.46 o 
   4  33   0       29.97       14.75     15.74 o 
   0  34   0       28.93       33.87     12.64 o 
   1  34   0       10.26       27.06      8.29 o 
   2  34   0        7.35       12.97     10.68 o 
   3  34   0        1.70       18.97      8.86 o 
   1  35   0        4.28       13.73      8.71 o 
   2  35   0        0.03       15.75      8.31 o 
   3  35   0        0.87       18.96      8.84 o 
   0  36   0        0.47       14.28     17.74 o 
   1  36   0        7.49       29.26      9.97 o 
   2  36   0        2.04       10.36      7.39 o 
   1  37   0        0.02       21.05     12.61 o 
  -7   0   1        1.89       13.84     16.44 o 
  -5   0   1        0.22       -1.02      7.14 o 
  -3   0   1       13.87       16.88      3.87 o 
  -1   0   1      434.98      402.08      7.86 o 
   1   0   1       47.83       95.01      5.06 o 
   3   0   1      310.29      303.41     10.55 o 
   5   0   1       83.65       85.66     22.50 o 
   7   0   1        9.11       16.44     18.60 o 
  -8   1   1       27.96       23.07     13.42 o 
  -7   1   1       11.19       11.16     10.47 o 
  -6   1   1      297.85      325.42     27.38 o 
  -5   1   1        0.52       -0.49      4.74 o 
  -4   1   1     5543.26     5597.41     50.60 o 
  -3   1   1      416.82      437.42      7.98 o 
  -2   1   1      528.72      581.84      8.35 o 
  -1   1   1     3413.55     3167.36     29.81 o 
   0   1   1     8374.77     7805.65     71.60 o 
   1   1   1        0.21        2.12      1.57 o 
   2   1   1      628.04      605.25      9.29 o 
   3   1   1       34.42       43.65      3.85 o 
   4   1   1        0.55        0.34      2.58 o 
   5   1   1       10.83        8.61     10.24 o 
   6   1   1        0.80        4.57     10.28 o 
   7   1   1        2.55       21.75     12.87 o 
   8   1   1        3.81       34.23     15.12 o 
  -8   2   1       30.70       37.34     15.15 o 
  -7   2   1        9.41        0.91     10.28 o 
  -6   2   1      981.27      985.94     31.40 o 
  -5   2   1        4.11        6.80      5.18 o 
  -4   2   1      184.23      227.45      7.77 o 
  -3   2   1      107.76      109.43      4.51 o 
  -2   2   1    44127.63    42391.15    322.01 o 
  -1   2   1      124.81      131.37      3.12 o 
   0   2   1     7944.33     7745.28     73.88 o 
   1   2   1      904.32      809.40      9.81 o 
   2   2   1        0.25       -0.96      1.87 o 
   3   2   1        8.38        7.23      2.48 o 
   4   2   1        0.04        0.88      2.70 o 
   5   2   1       62.35       73.99     15.58 o 
   6   2   1       38.58       38.85     13.30 o 
   7   2   1        2.77       19.26     13.11 o 
   8   2   1        2.96       10.60     13.90 o 
  -8   3   1      130.48      105.71     21.29 o 
  -7   3   1        8.37       13.81     12.01 o 
  -6   3   1       32.40       58.62     10.33 o 
  -5   3   1      112.42      106.32      6.89 o 
  -4   3   1     2371.41     2369.51     25.51 o 
  -3   3   1      113.38      120.05      6.13 o 
  -2   3   1     4856.39     4711.64     45.13 o 
  -1   3   1     4459.04     4247.36     35.25 o 
   0   3   1     1846.68     1663.31     18.45 o 
   1   3   1     4595.57     4476.69     37.91 o 
   2   3   1     1134.86     1177.52     14.10 o 
   3   3   1      748.93      724.02     11.48 o 
   4   3   1        1.44       -0.55      3.17 o 
   5   3   1       15.25       16.96      7.19 o 
   6   3   1       13.15       33.37     17.09 o 
   7   3   1       12.43       17.38     22.50 o 
   8   3   1        0.50       22.73     15.15 o 
  -8   4   1       56.70       56.35     17.80 o 
  -7   4   1        1.72       -2.55     12.33 o 
  -6   4   1      268.30      282.47     18.15 o 
  -5   4   1       35.50       38.24      6.46 o 
  -4   4   1     5119.40     4982.51     56.67 o 
  -3   4   1     2084.52     1938.53     24.06 o 
  -2   4   1      713.63      657.05     10.75 o 
  -1   4   1       78.92       81.07      3.00 o 
   0   4   1      363.86      414.30      6.15 o 
   1   4   1     1673.24     1513.92     20.84 o 
   2   4   1       11.74        4.53      1.78 o 
   3   4   1       95.29      101.55      4.63 o 
   4   4   1        0.57       -0.46      3.85 o 
   5   4   1        1.58       -3.47      4.67 o 
   6   4   1        0.02       17.83     11.43 o 
   7   4   1        0.32       21.11     13.11 o 
   8   4   1        0.39       24.71     16.66 o 
  -8   5   1        6.14       29.15     14.95 o 
  -7   5   1        4.41       29.99     13.10 o 
  -6   5   1      422.03      410.08     20.63 o 
  -5   5   1       55.30       42.61     10.25 o 
  -4   5   1      422.27      477.89     12.23 o 
  -3   5   1      211.97      194.89      6.75 o 
  -2   5   1     2621.65     2473.81     27.00 o 
  -1   5   1     8047.61     7185.46     58.00 o 
   0   5   1      466.97      409.08      6.44 o 
   1   5   1      861.43      777.28     11.62 o 
   2   5   1      715.30      715.51     12.05 o 
   3   5   1        6.52        2.75      2.20 o 
   4   5   1      159.69      194.38     25.83 o 
   5   5   1        3.95        2.70      5.42 o 
   6   5   1        0.48       -1.26      9.52 o 
   7   5   1       38.72       50.68     16.49 o 
  -8   6   1       61.67       65.13     23.15 o 
  -7   6   1        0.01        1.59     10.69 o 
  -6   6   1      108.73      116.38     13.37 o 
  -5   6   1       15.95       26.69      8.39 o 
  -4   6   1       56.82       62.82      5.43 o 
  -3   6   1       36.11       40.85      3.97 o 
  -2   6   1     3259.57     3059.53     32.39 o 
  -1   6   1      257.52      247.06      6.80 o 
   0   6   1      712.65      732.95     12.05 o 
   1   6   1     1148.45     1074.23     17.48 o 
   2   6   1       21.20       26.30      4.68 o 
   3   6   1      147.71      151.90      5.28 o 
   4   6   1       69.43       65.05      7.11 o 
   5   6   1       90.77       92.43      9.07 o 
   6   6   1        1.81        6.53      9.44 o 
   7   6   1        1.01        9.33     21.85 o 
  -8   7   1       45.81       61.15     17.46 o 
  -7   7   1       19.48       30.51     14.29 o 
  -6   7   1        0.03        8.09      7.38 o 
  -5   7   1        1.61        4.08      7.12 o 
  -4   7   1       30.98       33.77      4.33 o 
  -3   7   1      336.25      339.78     13.83 o 
  -2   7   1      322.99      327.69      7.78 o 
  -1   7   1      483.28      429.64      7.36 o 
   0   7   1      140.94      120.38      4.28 o 
   1   7   1       29.07       24.56      3.07 o 
   2   7   1     1023.55     1027.59     15.63 o 
   3   7   1       41.52       43.06      5.80 o 
   4   7   1       26.91       27.21      5.76 o 
   5   7   1       17.41       12.43      5.69 o 
   6   7   1       46.11       41.10     20.77 o 
   7   7   1        0.21       10.24     18.82 o 
  -8   8   1        9.87       41.50     34.39 o 
  -7   8   1        9.61       21.10      9.87 o 
  -6   8   1       25.29       30.88     23.36 o 
  -5   8   1       23.12       20.53      5.94 o 
  -4   8   1      356.45      348.05      9.75 o 
  -3   8   1       86.45       87.10      7.50 o 
  -2   8   1       55.15       52.71      2.99 o 
  -1   8   1        0.02        2.46      2.56 o 
   0   8   1       67.83       80.90      6.80 o 
   1   8   1      148.95      186.10      5.22 o 
   2   8   1      353.46      345.70     11.34 o 
   3   8   1      113.54      113.24      5.93 o 
   4   8   1       60.46       61.85      7.41 o 
   5   8   1        7.24        2.96      4.85 o 
   6   8   1       58.43       50.66     21.20 o 
   7   8   1        0.79        5.84     25.74 o 
  -8   9   1        5.97       28.68     15.18 o 
  -7   9   1      121.08      149.75     30.37 o 
  -6   9   1       64.68       67.81     13.60 o 
  -5   9   1      167.65      162.04     11.05 o 
  -4   9   1       77.21       97.80      8.99 o 
  -3   9   1      166.67      189.37      7.04 o 
  -2   9   1      653.49      621.18      9.58 o 
  -1   9   1      104.44      115.68      4.54 o 
   0   9   1      946.27      857.72     11.73 o 
   1   9   1      411.71      415.28      8.61 o 
   2   9   1      167.42      155.46      8.29 o 
   3   9   1       34.42       35.84      4.16 o 
   4   9   1       64.63       72.51      7.80 o 
   5   9   1        0.00       -2.16      4.73 o 
   6   9   1       45.16       39.73     10.05 o 
   7   9   1       51.27       76.23     18.50 o 
  -8  10   1       10.69       16.17     26.82 o 
  -7  10   1       10.99       20.38     15.31 o 
  -6  10   1        0.02       -1.29      7.62 o 
  -5  10   1      180.62      187.52     12.24 o 
  -4  10   1      104.43      120.95      8.96 o 
  -3  10   1      415.97      402.86     12.19 o 
  -2  10   1       52.30       49.72      3.21 o 
  -1  10   1       20.59       20.66      2.76 o 
   0  10   1        0.69        0.26      2.04 o 
   1  10   1        4.19       -0.28      1.90 o 
   2  10   1        3.79        1.85      2.71 o 
   3  10   1      321.22      325.29      9.39 o 
   4  10   1       25.54       17.46      6.74 o 
   5  10   1       27.60       31.25      7.20 o 
   6  10   1        0.88        4.08      7.23 o 
   7  10   1        1.30       28.59     16.66 o 
  -8  11   1        0.04       24.39     13.82 o 
  -7  11   1       31.12       54.58     15.19 o 
  -6  11   1       16.24       16.58      6.97 o 
  -5  11   1       90.66      100.69     14.55 o 
  -4  11   1       25.66       26.98      8.56 o 
  -3  11   1     1577.94     1504.69     24.22 o 
  -2  11   1      336.80      334.10      9.55 o 
  -1  11   1      516.57      491.99      9.34 o 
   0  11   1     1299.19     1205.60     15.52 o 
   1  11   1       21.38       17.12      2.74 o 
   2  11   1       33.14       39.87      4.41 o 
   3  11   1       22.20       30.84      4.35 o 
   4  11   1       66.93       62.67      9.72 o 
   5  11   1       51.62       42.68      8.16 o 
   6  11   1       48.54       44.15     11.03 o 
   7  11   1       22.61       -1.73     21.20 o 
  -8  12   1        0.17       15.16     27.26 o 
  -7  12   1       41.09       45.30     14.47 o 
  -6  12   1        0.42        3.60      6.14 o 
  -5  12   1       14.38       13.48      8.64 o 
  -4  12   1       71.88       88.31      8.54 o 
  -3  12   1      556.93      520.31     12.14 o 
  -2  12   1      126.31      137.24      5.36 o 
  -1  12   1     2531.31     2478.19     26.26 o 
   0  12   1      317.70      333.33      7.75 o 
   1  12   1     1121.93     1142.10     15.34 o 
   2  12   1     1009.14      982.30     17.20 o 
   3  12   1      128.66      124.05      9.09 o 
   4  12   1       17.91       23.62      5.88 o 
   5  12   1        2.29        1.28      5.56 o 
   6  12   1       15.08       12.73     10.30 o 
   7  12   1       19.98       17.74     25.09 o 
  -8  13   1        3.69       21.77     28.77 o 
  -7  13   1        0.52      -12.46     11.03 o 
  -6  13   1        2.47        3.94      6.08 o 
  -5  13   1       82.90       87.28     11.77 o 
  -4  13   1        2.67        1.46      4.72 o 
  -3  13   1      593.37      617.91     13.17 o 
  -2  13   1        2.45        2.50      2.51 o 
  -1  13   1      161.37      168.49      6.20 o 
   0  13   1       23.57       19.72      3.61 o 
   1  13   1      123.50      136.86     10.53 o 
   2  13   1      158.18      147.08      7.27 o 
   3  13   1      152.56      145.39     15.12 o 
   4  13   1       11.04        8.69      5.13 o 
   5  13   1      205.96      175.85     24.42 o 
   6  13   1        0.58        0.65     10.37 o 
   7  13   1       11.51        1.73     24.66 o 
  -8  14   1        0.17       22.47     38.29 o 
  -7  14   1        8.51       -1.44      8.68 o 
  -6  14   1       18.90       11.93      7.04 o 
  -5  14   1        1.33        2.82      5.45 o 
  -4  14   1       27.44       26.00      6.64 o 
  -3  14   1      118.43      117.34     10.52 o 
  -2  14   1     1174.49     1166.02     16.48 o 
  -1  14   1      321.42      317.42     10.53 o 
   0  14   1      710.44      679.43     13.27 o 
   1  14   1      116.29      123.14      5.60 o 
   2  14   1      573.68      548.20     17.22 o 
   3  14   1      113.24      128.22     12.18 o 
   4  14   1       99.54       93.11      9.68 o 
   5  14   1       96.50       93.53     10.56 o 
   6  14   1        0.09       -0.07      6.48 o 
   7  14   1       35.80       25.11     17.04 o 
  -7  15   1        7.99        4.40      9.38 o 
  -6  15   1        6.63       14.00      7.29 o 
  -5  15   1      179.72      184.61     13.07 o 
  -4  15   1        5.99        4.49      5.99 o 
  -3  15   1      299.32      304.46     23.14 o 
  -2  15   1      277.31      274.92      7.80 o 
  -1  15   1        8.63        9.86      2.94 o 
   0  15   1     1095.93     1157.22     16.75 o 
   1  15   1     1438.55     1487.34     19.55 o 
   2  15   1      191.12      183.71      8.50 o 
   3  15   1       43.08       52.85     11.32 o 
   4  15   1      277.78      283.82     14.85 o 
   5  15   1      107.24      112.46     11.61 o 
   6  15   1        7.87       16.84      7.77 o 
   7  15   1       19.99       10.86     11.94 o 
  -7  16   1        7.79       -7.59      9.91 o 
  -6  16   1        9.92       11.45      9.62 o 
  -5  16   1        0.05       -4.14      5.19 o 
  -4  16   1       78.73       77.45      9.20 o 
  -3  16   1       69.33       61.61      7.73 o 
  -2  16   1      106.08      122.16      6.13 o 
  -1  16   1     1234.82     1288.28     20.57 o 
   0  16   1      577.58      581.90     13.16 o 
   1  16   1      101.29      109.03      5.84 o 
   2  16   1       96.33       96.01      6.83 o 
   3  16   1      276.47      264.36     13.56 o 
   4  16   1       16.47        2.19      5.52 o 
   5  16   1       38.28       29.51      7.98 o 
   6  16   1       46.46       44.53     13.43 o 
   7  16   1        0.04       -7.06      9.81 o 
  -7  17   1        2.84       -8.43      9.79 o 
  -6  17   1        6.46       19.59      8.78 o 
  -5  17   1       12.45       11.99      6.54 o 
  -4  17   1        7.80        7.40      5.84 o 
  -3  17   1       51.85       76.07     11.97 o 
  -2  17   1      114.15      108.53      6.95 o 
  -1  17   1       86.28      106.68      5.91 o 
   0  17   1       34.05       30.60      3.99 o 
   1  17   1       56.41       53.85      4.77 o 
   2  17   1        2.33       -1.61      2.96 o 
   3  17   1       12.23       15.38      6.07 o 
   4  17   1      252.90      264.29     17.38 o 
   5  17   1       13.22        6.14      7.06 o 
   6  17   1        5.16        0.32      6.86 o 
   7  17   1       40.60       31.26     12.73 o 
  -7  18   1        0.33      -10.52      8.72 o 
  -6  18   1       23.35        8.50      8.48 o 
  -5  18   1        0.17        2.22      5.77 o 
  -4  18   1        3.92        1.23      5.45 o 
  -3  18   1      150.41      156.09     11.24 o 
  -2  18   1      460.70      447.60     12.27 o 
  -1  18   1      103.18      104.69      6.07 o 
   0  18   1        1.99       -1.42      2.94 o 
   1  18   1       50.26       59.60      6.53 o 
   2  18   1       39.35       34.08      5.23 o 
   3  18   1      181.91      165.57     11.88 o 
   4  18   1        1.16        2.61      5.83 o 
   5  18   1       97.57       98.12     16.86 o 
   6  18   1        3.23        3.46      8.74 o 
   7  18   1        5.47       -3.38     10.43 o 
  -7  19   1        8.49        2.01      8.46 o 
  -6  19   1        0.01       -5.11      9.72 o 
  -5  19   1       15.01        1.23      6.33 o 
  -4  19   1       50.02       36.82      7.63 o 
  -3  19   1       20.68       24.85      6.47 o 
  -2  19   1       88.82       98.78      7.13 o 
  -1  19   1      591.78      555.43     14.58 o 
   0  19   1      282.93      276.55      9.00 o 
   1  19   1        0.26        4.46      3.72 o 
   2  19   1       77.13       70.20      6.83 o 
   3  19   1       94.69       98.32     10.51 o 
   4  19   1       28.75       19.76      7.00 o 
   5  19   1       24.43       10.06      7.85 o 
   6  19   1       38.61       19.56      8.47 o 
  -7  20   1        3.02       12.59      9.12 o 
  -6  20   1        8.49        8.19      7.67 o 
  -5  20   1       19.62       16.47      7.18 o 
  -4  20   1        5.56       17.42      7.12 o 
  -3  20   1        4.00       -2.03      6.18 o 
  -2  20   1       26.60       33.06      4.70 o 
  -1  20   1        7.10        7.86      3.38 o 
   0  20   1      346.37      341.17      9.98 o 
   1  20   1        6.09        3.60      3.38 o 
   2  20   1       84.07       74.94     10.72 o 
   3  20   1      134.12      128.26     13.12 o 
   4  20   1       57.32       49.32      9.99 o 
   5  20   1        7.68        4.71      7.06 o 
   6  20   1       41.61       23.13      9.38 o 
  -7  21   1        7.84        3.83      8.54 o 
  -6  21   1        2.19        9.19      7.86 o 
  -5  21   1       15.81       12.07      7.04 o 
  -4  21   1        6.28        4.33      5.76 o 
  -3  21   1       73.04       79.90      9.72 o 
  -2  21   1        0.07        4.76      6.97 o 
  -1  21   1        3.30        6.68      3.70 o 
   0  21   1       27.87       31.22      4.59 o 
   1  21   1        5.85       10.76      4.46 o 
   2  21   1        0.15       -2.13      4.63 o 
   3  21   1       66.44       68.72      9.29 o 
   4  21   1      146.85      146.16     13.16 o 
   5  21   1        7.52       12.18      7.80 o 
   6  21   1        1.24       -0.11      8.04 o 
  -7  22   1        6.42        8.14      9.37 o 
  -6  22   1        2.31        1.77      7.26 o 
  -5  22   1       32.62       24.05      8.28 o 
  -4  22   1       12.19       24.17      7.22 o 
  -3  22   1        0.18        0.38      5.50 o 
  -2  22   1        2.75        1.72      4.47 o 
  -1  22   1      174.86      185.47     11.51 o 
   0  22   1      104.40      112.20      7.17 o 
   1  22   1      677.21      633.63     16.18 o 
   2  22   1      489.10      475.99     20.48 o 
   3  22   1       81.02       65.02      9.43 o 
   4  22   1      128.06      152.82     16.76 o 
   5  22   1      133.16      130.15     18.65 o 
   6  22   1        0.76        6.99      9.31 o 
  -6  23   1       11.77       10.39      8.11 o 
  -5  23   1        1.86        2.50      6.58 o 
  -4  23   1       43.55       34.35      9.80 o 
  -3  23   1       22.53       21.06      6.99 o 
  -2  23   1      136.43      123.75     10.93 o 
  -1  23   1        0.16        0.60      3.39 o 
   0  23   1       96.07       92.11      6.88 o 
   1  23   1       10.90        7.14      4.56 o 
   2  23   1      133.21      110.29     10.97 o 
   3  23   1      187.26      203.43     23.04 o 
   4  23   1       17.37       25.13      7.32 o 
   5  23   1        3.74        8.00      7.84 o 
   6  23   1        0.03       -2.18      8.77 o 
  -6  24   1        7.68       -2.44      7.98 o 
  -5  24   1        3.95       -3.22      7.06 o 
  -4  24   1        0.01       -6.58      5.66 o 
  -3  24   1        2.10       -2.99      5.52 o 
  -2  24   1       55.08       56.08     10.66 o 
  -1  24   1       33.97       38.12      7.97 o 
   0  24   1       82.57       69.04      6.45 o 
   1  24   1       15.36        9.80      4.69 o 
   2  24   1       80.38       78.51      9.93 o 
   3  24   1        2.42       12.14      6.79 o 
   4  24   1       26.24       28.04     11.55 o 
   5  24   1        0.11        2.88      7.39 o 
   6  24   1        2.80        6.26      8.18 o 
  -6  25   1        0.01        3.44      8.51 o 
  -5  25   1        0.00       -9.01      6.52 o 
  -4  25   1       88.61       66.65     10.41 o 
  -3  25   1       43.37       33.42      7.88 o 
  -2  25   1       18.84        7.40      5.83 o 
  -1  25   1      290.49      329.93     11.61 o 
   0  25   1      670.63      613.01     17.03 o 
   1  25   1      107.18      125.23      9.44 o 
   2  25   1       56.75       49.65      9.77 o 
   3  25   1      142.28      131.13     12.70 o 
   4  25   1        1.90       16.91      7.70 o 
   5  25   1        2.42        2.11      7.94 o 
  -6  26   1       11.61        3.70      8.56 o 
  -5  26   1        1.39       -3.60      6.30 o 
  -4  26   1        2.14       -1.37      6.20 o 
  -3  26   1       15.34        5.69      6.48 o 
  -2  26   1       18.49       18.51      7.33 o 
  -1  26   1      174.97      187.72      9.63 o 
   0  26   1        0.01       16.25      4.68 o 
   1  26   1      247.38      298.65     13.86 o 
   2  26   1      266.64      300.66     16.47 o 
   3  26   1       78.67       52.41     10.80 o 
   4  26   1       14.85        6.48      9.62 o 
   5  26   1       23.70       23.37      9.38 o 
  -6  27   1        7.23       10.85      9.22 o 
  -5  27   1        0.60        3.76     11.68 o 
  -4  27   1       23.07       15.12      7.34 o 
  -3  27   1        9.68       11.02      9.30 o 
  -2  27   1       44.42       41.50      8.62 o 
  -1  27   1       15.96        4.98      7.68 o 
   0  27   1       79.51       79.60     12.94 o 
   1  27   1      195.39      209.81     11.81 o 
   2  27   1      187.07      197.21     14.60 o 
   3  27   1       57.00       62.25     10.42 o 
   4  27   1       21.76       10.95      6.92 o 
   5  27   1       28.54       23.70      9.72 o 
  -5  28   1        0.00       -4.37      9.30 o 
  -4  28   1       14.79       24.08      8.43 o 
  -3  28   1       52.63       65.02     19.55 o 
  -2  28   1        0.48        4.29      6.44 o 
  -1  28   1        0.58       -0.63      5.02 o 
   0  28   1       65.22       68.04      7.78 o 
   1  28   1       25.03       27.12      6.46 o 
   2  28   1       22.01       36.18      8.47 o 
   3  28   1       92.32      121.29     13.23 o 
   4  28   1       69.27       40.44     10.03 o 
   5  28   1        0.87        1.17      8.77 o 
  -5  29   1        8.91       20.57     11.55 o 
  -4  29   1        0.40        3.39      6.66 o 
  -3  29   1        7.76       17.01      7.81 o 
  -2  29   1       71.42       57.33      9.46 o 
  -1  29   1       59.78       73.24     12.65 o 
   0  29   1        0.42       11.93      5.38 o 
   1  29   1        3.74        9.30      6.03 o 
   2  29   1      171.36      169.69     14.24 o 
   3  29   1       11.19       -1.53      6.03 o 
   4  29   1        4.91       17.93      8.61 o 
   5  29   1        0.52        1.05      7.91 o 
  -5  30   1        0.18        3.69      8.87 o 
  -4  30   1       24.90       27.20     10.30 o 
  -3  30   1       31.80        4.44      8.21 o 
  -2  30   1       12.27       15.87      7.29 o 
  -1  30   1        9.67       18.67      7.57 o 
   0  30   1       25.61       14.81      5.78 o 
   1  30   1      154.18      155.10     13.40 o 
   2  30   1        2.02        5.44      6.93 o 
   3  30   1        0.00        3.63      7.41 o 
   4  30   1        3.18        0.68      8.04 o 
  -5  31   1        0.04       -1.55      7.78 o 
  -4  31   1        7.02       12.97      8.39 o 
  -3  31   1       17.97       19.34      8.31 o 
  -2  31   1       36.17       45.67     12.79 o 
  -1  31   1        2.38        4.03      6.20 o 
   0  31   1        0.58       11.66      5.52 o 
   1  31   1        0.06        5.38      6.87 o 
   2  31   1        0.02        8.16      9.04 o 
   3  31   1        3.14        4.99     11.24 o 
   4  31   1        0.02       21.62      9.39 o 
  -4  32   1       12.74       18.67     10.80 o 
  -3  32   1        2.85        2.80      7.21 o 
  -2  32   1        4.92       10.26      7.46 o 
  -1  32   1        2.34        4.20      6.68 o 
   0  32   1        9.39       26.85      6.83 o 
   1  32   1        3.80        8.31      8.31 o 
   2  32   1        0.00        9.83      7.13 o 
   3  32   1       43.93       63.48     11.44 o 
   4  32   1        0.69        2.15      8.31 o 
  -4  33   1        6.64       18.82     11.36 o 
  -3  33   1        0.66       24.87      9.05 o 
  -2  33   1       10.41       32.11      8.55 o 
  -1  33   1        8.52       23.88      9.23 o 
   0  33   1        7.85        8.29      6.50 o 
   1  33   1        3.39        3.54      6.45 o 
   2  33   1        3.95       17.26      8.13 o 
   3  33   1        0.24        3.19      7.99 o 
  -3  34   1       20.23       35.91      9.48 o 
  -2  34   1        0.01       11.65      9.05 o 
  -1  34   1        4.43       33.50     10.38 o 
   0  34   1        9.97       16.66      7.57 o 
   1  34   1        4.77       17.70      8.18 o 
   2  34   1        3.49       12.94      9.69 o 
   3  34   1       18.98       19.85      8.47 o 
  -3  35   1        0.52       12.58      9.17 o 
  -2  35   1        0.02       17.18     10.34 o 
  -1  35   1       12.08       39.09     10.54 o 
   0  35   1        0.72       21.05     14.96 o 
   1  35   1        2.39       17.85      7.85 o 
   2  35   1       42.79       51.31     11.93 o 
  -2  36   1       24.10       45.82     10.11 o 
  -1  36   1        0.17       17.63      9.33 o 
   0  36   1        9.40       27.40     13.84 o 
   1  36   1       19.20       36.20      9.31 o 
   2  36   1        7.32       27.19      8.93 o 
  -1  37   1        0.65       39.25     12.37 o 
   0  37   1        6.07       45.02     22.71 o 
   1  37   1        0.12       22.35     12.30 o 
  -8   0   2      138.55       70.95     26.39 o 
  -6   0   2        0.14       17.71     13.84 o 
  -4   0   2     1386.79     1299.01     24.54 o 
  -2   0   2      451.15      415.69     10.67 o 
   0   0   2     4025.95     4012.75     61.38 o 
   2   0   2      531.34      528.55     17.20 o 
   4   0   2      158.81      167.38     15.21 o 
   6   0   2        7.67       21.20     16.87 o 
  -8   1   2        4.42       26.57     14.20 o 
  -7   1   2       14.79       23.25     14.71 o 
  -6   1   2      144.76      134.84     11.04 o 
  -5   1   2       11.75        4.77      4.74 o 
  -4   1   2      245.28      262.33      7.64 o 
  -3   1   2      697.18      643.87     10.52 o 
  -2   1   2     1232.25     1211.55     14.39 o 
  -1   1   2     2254.15     2044.14     21.97 o 
   0   1   2      639.67      560.50      8.11 o 
   1   1   2        2.35        9.99      2.13 o 
   2   1   2        5.94        6.37      2.53 o 
   3   1   2        0.50        0.79      2.72 o 
   4   1   2       62.01       75.63      6.41 o 
   5   1   2       59.47       64.50     17.31 o 
   6   1   2        0.12       12.36     10.38 o 
   7   1   2       10.71       37.91     15.43 o 
  -8   2   2        3.43       26.59     14.60 o 
  -7   2   2       24.85       38.53     14.03 o 
  -6   2   2      338.65      358.48     19.83 o 
  -5   2   2       43.85       45.82      8.44 o 
  -4   2   2      435.51      419.70      9.64 o 
  -3   2   2      365.27      352.39      7.62 o 
  -2   2   2     1174.59     1176.47     14.13 o 
  -1   2   2      298.01      284.71      6.52 o 
   0   2   2     2026.24     1911.29     21.19 o 
   1   2   2      629.23      618.66      9.70 o 
   2   2   2      149.24      169.91      5.88 o 
   3   2   2      794.90      855.95     14.03 o 
   4   2   2       53.05       60.08      8.74 o 
   5   2   2       51.62       42.83     13.15 o 
   6   2   2        5.52       22.99     12.25 o 
   7   2   2       21.84       53.34     17.49 o 
  -8   3   2       95.68       81.09     33.53 o 
  -7   3   2       18.64        9.09     11.27 o 
  -6   3   2      510.79      511.49     21.54 o 
  -5   3   2      122.46      124.51      7.66 o 
  -4   3   2        0.52       -3.06      2.52 o 
  -3   3   2       58.98       83.57      7.71 o 
  -2   3   2      409.97      367.92      9.13 o 
  -1   3   2      742.89      730.46     11.05 o 
   0   3   2      179.28      185.35      5.99 o 
   1   3   2     1102.09     1092.45     13.90 o 
   2   3   2       45.29       60.21      4.02 o 
   3   3   2       81.93      100.42      5.33 o 
   4   3   2       60.69       65.22      6.63 o 
   5   3   2       16.73       29.95     11.92 o 
   6   3   2       24.70       36.48     24.66 o 
   7   3   2       38.09       40.20     16.06 o 
  -8   4   2      167.19      161.70     25.06 o 
  -7   4   2       12.12       12.32     16.44 o 
  -6   4   2        4.84       21.40      8.11 o 
  -5   4   2       27.39       35.48      5.49 o 
  -4   4   2      335.57      343.24      8.17 o 
  -3   4   2       50.61       57.05      4.04 o 
  -2   4   2      691.42      646.57      9.80 o 
  -1   4   2      351.93      350.85     10.25 o 
   0   4   2       84.99       94.90      3.80 o 
   1   4   2      475.73      489.87      8.62 o 
   2   4   2        0.11        1.11      2.10 o 
   3   4   2      200.54      216.65      7.13 o 
   4   4   2        7.88        8.31      4.69 o 
   5   4   2       16.17       18.85      7.44 o 
   6   4   2       10.90       19.87     11.61 o 
   7   4   2        1.20       28.20     13.60 o 
  -8   5   2       24.00       57.93     16.50 o 
  -7   5   2        3.29        6.73      9.12 o 
  -6   5   2      163.53      135.86     13.83 o 
  -5   5   2       92.55      115.58      9.05 o 
  -4   5   2      358.44      327.16     10.74 o 
  -3   5   2      552.49      547.25      9.58 o 
  -2   5   2      146.83      165.65      5.08 o 
  -1   5   2     1209.22     1156.36     15.35 o 
   0   5   2      301.15      289.47      6.61 o 
   1   5   2        2.38        2.88      2.10 o 
   2   5   2        6.18        7.39      2.49 o 
   3   5   2        7.32        3.64      2.62 o 
   4   5   2       56.62       38.31      6.33 o 
   5   5   2       71.20       61.08      9.28 o 
   6   5   2       17.45       31.02     13.14 o 
   7   5   2        7.34       37.52     14.34 o 
  -8   6   2       41.56       44.31     19.47 o 
  -7   6   2        6.00       14.46      9.48 o 
  -6   6   2      228.13      218.40     16.67 o 
  -5   6   2      107.62      119.85      7.88 o 
  -4   6   2       18.15       15.81      3.95 o 
  -3   6   2      452.06      457.18      8.73 o 
  -2   6   2       36.11       33.03      3.03 o 
  -1   6   2      151.15      146.95      4.65 o 
   0   6   2      265.50      269.89      6.51 o 
   1   6   2        7.19       11.23      2.49 o 
   2   6   2      143.97      151.27      5.82 o 
   3   6   2       10.58       10.65      3.56 o 
   4   6   2      153.25      151.69     11.25 o 
   5   6   2        8.08        8.51      5.22 o 
   6   6   2        6.56       47.70     22.71 o 
   7   6   2        7.64       22.76     14.22 o 
  -8   7   2       33.09       14.90     14.28 o 
  -7   7   2        0.21       10.46      8.96 o 
  -6   7   2        4.13        7.87      7.89 o 
  -5   7   2      119.78      124.47     10.64 o 
  -4   7   2       26.31       28.65      5.05 o 
  -3   7   2     1550.07     1497.09     18.14 o 
  -2   7   2      289.31      295.24      7.09 o 
  -1   7   2      523.99      506.11      8.65 o 
   0   7   2       28.07       34.59      3.14 o 
   1   7   2      782.55      761.42     11.52 o 
   2   7   2      773.28      812.54     12.51 o 
   3   7   2       73.49       68.90      7.11 o 
   4   7   2       82.09       93.62      8.97 o 
   5   7   2      169.58      152.15     11.72 o 
   6   7   2       28.18       38.26     13.98 o 
   7   7   2        2.37        8.29     12.47 o 
  -8   8   2       12.15       17.52     22.71 o 
  -7   8   2       70.04       86.48     16.41 o 
  -6   8   2        1.15       -3.62      7.99 o 
  -5   8   2        0.01        2.93      7.24 o 
  -4   8   2      166.63      176.40      8.24 o 
  -3   8   2      258.32      244.33      8.88 o 
  -2   8   2       35.07       42.78      3.37 o 
  -1   8   2      148.32      156.91      8.03 o 
   0   8   2       24.22       31.18      3.11 o 
   1   8   2     1082.01     1074.15     14.48 o 
   2   8   2       11.11        5.87      2.32 o 
   3   8   2      258.87      281.20     10.08 o 
   4   8   2       11.43        3.72      4.82 o 
   5   8   2       75.48       69.91      8.96 o 
   6   8   2        0.07       10.82     19.47 o 
   7   8   2        4.92       18.34     13.18 o 
  -8   9   2        1.19       -5.64     25.31 o 
  -7   9   2        5.27       -7.74      9.90 o 
  -6   9   2       14.34       14.66      8.88 o 
  -5   9   2      302.54      296.57     14.09 o 
  -4   9   2      316.13      284.88      9.79 o 
  -3   9   2        4.66        4.82      2.33 o 
  -2   9   2      275.64      267.79      7.22 o 
  -1   9   2      208.31      204.00      5.90 o 
   0   9   2     1305.04     1209.88     15.63 o 
   1   9   2        3.74        7.67      2.56 o 
   2   9   2       32.26       39.72      3.69 o 
   3   9   2      188.78      217.37      9.15 o 
   4   9   2       12.76       14.48      5.93 o 
   5   9   2       11.43       12.45      5.90 o 
   6   9   2       37.76       38.07     22.06 o 
   7   9   2        1.89       20.16     31.58 o 
  -8  10   2        0.00       13.31     28.34 o 
  -7  10   2       41.60       58.24     18.93 o 
  -6  10   2      151.16      142.49     12.84 o 
  -5  10   2       17.57       19.44      6.52 o 
  -4  10   2       31.97       28.93      4.75 o 
  -3  10   2      183.21      165.58      7.95 o 
  -2  10   2      430.67      410.68      9.98 o 
  -1  10   2       49.83       47.89      3.82 o 
   0  10   2     3439.38     3494.16     34.12 o 
   1  10   2     1526.32     1525.14     23.99 o 
   2  10   2      461.51      421.21     13.17 o 
   3  10   2      199.81      214.80      9.28 o 
   4  10   2      484.28      456.44     16.53 o 
   5  10   2        8.97        5.20      5.56 o 
   6  10   2       37.03       31.87     14.31 o 
   7  10   2        0.89       23.67     25.53 o 
  -8  11   2        4.59       49.65     30.50 o 
  -7  11   2       23.56       21.02     16.05 o 
  -6  11   2        0.10       -1.43      6.06 o 
  -5  11   2       51.79       51.90      8.11 o 
  -4  11   2      418.00      396.91     11.68 o 
  -3  11   2        0.52        1.57      2.18 o 
  -2  11   2      404.19      352.30      8.22 o 
  -1  11   2      300.57      292.24      7.51 o 
   0  11   2     2449.82     2346.03     25.62 o 
   1  11   2      154.18      157.86      6.07 o 
   2  11   2      338.44      358.81     15.24 o 
   3  11   2      120.80      141.49      8.07 o 
   4  11   2      113.02      124.63     11.44 o 
   5  11   2        8.56        4.85      6.49 o 
   6  11   2       30.40       39.77     20.33 o 
   7  11   2        0.33       34.79     25.74 o 
  -8  12   2        1.10       22.67     17.78 o 
  -7  12   2        2.47       23.84     11.51 o 
  -6  12   2        1.28       -4.64      6.37 o 
  -5  12   2       16.21       15.31      6.21 o 
  -4  12   2      285.66      302.01     13.55 o 
  -3  12   2        3.51        5.04      3.06 o 
  -2  12   2        3.93       -0.31      2.30 o 
  -1  12   2        2.01        1.37      2.43 o 
   0  12   2      188.55      168.35      6.50 o 
   1  12   2      242.04      262.65      7.57 o 
   2  12   2      780.24      830.35     17.42 o 
   3  12   2       58.10       53.80      7.51 o 
   4  12   2      148.48      135.90     11.51 o 
   5  12   2        0.81        0.72      5.36 o 
   6  12   2      194.46      189.32     20.86 o 
   7  12   2        5.58      -25.53     21.20 o 
  -8  13   2        1.08      -13.84     11.68 o 
  -7  13   2        8.05       -2.39     11.92 o 
  -6  13   2        1.01       -2.60      6.00 o 
  -5  13   2      112.01      102.98     14.36 o 
  -4  13   2      139.21      140.03     11.99 o 
  -3  13   2       26.81       30.87      3.86 o 
  -2  13   2      546.90      565.70     11.11 o 
  -1  13   2       74.76       53.75      5.08 o 
   0  13   2      702.80      749.18     12.87 o 
   1  13   2      177.00      173.55      6.71 o 
   2  13   2       18.79       14.83      8.21 o 
   3  13   2        5.67        8.68      5.20 o 
   4  13   2      286.05      263.78     14.54 o 
   5  13   2        0.93        2.61      6.32 o 
   6  13   2       22.08       33.76      8.66 o 
   7  13   2        5.72      -28.99     20.77 o 
  -8  14   2        0.88       23.49     23.79 o 
  -7  14   2       13.67       -4.46     10.37 o 
  -6  14   2        6.44        6.02      6.47 o 
  -5  14   2        1.15       -0.82      5.15 o 
  -4  14   2       51.48       61.92      8.19 o 
  -3  14   2      151.39      167.61      8.47 o 
  -2  14   2      255.30      265.32      7.89 o 
  -1  14   2       54.12       56.69      4.59 o 
   0  14   2       15.28       20.38      3.45 o 
   1  14   2        9.67        6.88      2.97 o 
   2  14   2      304.94      302.02     11.17 o 
   3  14   2      331.90      336.34     20.03 o 
   4  14   2       97.77       95.04     10.40 o 
   5  14   2       44.87       46.29      9.12 o 
   6  14   2      111.08       84.13     11.75 o 
   7  14   2       15.00      -11.25     18.60 o 
  -8  15   2        0.36       33.87     26.03 o 
  -7  15   2        0.00        1.49      9.59 o 
  -6  15   2       10.41       -1.23      6.57 o 
  -5  15   2      115.01      117.84     11.21 o 
  -4  15   2       26.14       27.39      6.74 o 
  -3  15   2        0.62        0.52      3.55 o 
  -2  15   2       13.00       13.72      3.97 o 
  -1  15   2      272.14      300.68      8.51 o 
   0  15   2       42.51       39.95      4.82 o 
   1  15   2        2.63        0.05      3.17 o 
   2  15   2      104.24       96.49     11.86 o 
   3  15   2       82.02      106.59      9.96 o 
   4  15   2       80.14       74.12      9.73 o 
   5  15   2        6.69       -0.62      5.88 o 
   6  15   2       37.52       32.96      9.73 o 
  -8  16   2        0.17        1.17     21.63 o 
  -7  16   2        0.18       -7.16      9.40 o 
  -6  16   2        0.22       -1.17      7.93 o 
  -5  16   2       38.20       34.50      9.18 o 
  -4  16   2       12.09       10.35      5.63 o 
  -3  16   2        5.34        9.83      3.85 o 
  -2  16   2      202.87      205.68      7.77 o 
  -1  16   2       12.25       10.95      3.47 o 
   0  16   2      460.86      454.10     12.31 o 
   1  16   2       97.00       97.44      6.41 o 
   2  16   2        1.24        3.11      3.70 o 
   3  16   2        5.84        8.55      5.25 o 
   4  16   2      102.22      102.35     11.01 o 
   5  16   2       35.00       32.22      8.50 o 
   6  16   2       14.97        2.39      7.87 o 
  -7  17   2       24.82       21.39     10.95 o 
  -6  17   2        0.73        2.71      6.94 o 
  -5  17   2       53.18       43.32      8.46 o 
  -4  17   2        2.87        0.83      5.22 o 
  -3  17   2      185.68      181.50      9.32 o 
  -2  17   2       29.80       37.03      4.42 o 
  -1  17   2      195.84      202.28      8.13 o 
   0  17   2        5.46       -0.78      3.02 o 
   1  17   2       89.11       99.32      7.39 o 
   2  17   2      213.21      233.94     10.56 o 
   3  17   2      143.40      150.75     11.94 o 
   4  17   2       63.10       67.08     13.67 o 
   5  17   2        1.73       -1.76      6.69 o 
   6  17   2       29.76       27.73      9.16 o 
  -7  18   2        4.51       -1.07      9.30 o 
  -6  18   2       11.51        2.56      8.25 o 
  -5  18   2        7.60       14.64      7.08 o 
  -4  18   2       25.08       20.56      6.61 o 
  -3  18   2      155.05      155.25      8.98 o 
  -2  18   2        1.84        3.16      3.37 o 
  -1  18   2        0.36        1.15      3.24 o 
   0  18   2        2.61        4.26      3.42 o 
   1  18   2      130.04      128.11      8.34 o 
   2  18   2      147.69      158.46     10.48 o 
   3  18   2       47.45       47.06      8.05 o 
   4  18   2       97.48      106.26     11.47 o 
   5  18   2        2.09        1.74      6.68 o 
   6  18   2        2.69       11.67      8.56 o 
  -7  19   2        1.11       -2.79      8.08 o 
  -6  19   2       12.51        4.51      8.93 o 
  -5  19   2        1.58       -1.53      6.11 o 
  -4  19   2       71.39       61.34     12.05 o 
  -3  19   2        8.04       11.52      5.93 o 
  -2  19   2        4.17       11.75      3.80 o 
  -1  19   2      366.04      358.15     10.30 o 
   0  19   2        7.03        3.46      3.92 o 
   1  19   2        0.00       -1.37      3.71 o 
   2  19   2      557.75      497.71     14.73 o 
   3  19   2        6.30        1.36      4.91 o 
   4  19   2       14.84        9.25      6.67 o 
   5  19   2      113.47      127.72     15.61 o 
   6  19   2        0.44       16.92      8.61 o 
  -7  20   2        3.87       -2.24      8.21 o 
  -6  20   2       15.90       14.72      8.41 o 
  -5  20   2        0.74        0.69      6.56 o 
  -4  20   2      207.11      210.67     13.87 o 
  -3  20   2       44.42       23.97      6.82 o 
  -2  20   2       42.93       40.25      5.21 o 
  -1  20   2       46.40       40.11      5.05 o 
   0  20   2      312.91      334.81     11.56 o 
   1  20   2        1.21        0.08      4.41 o 
   2  20   2       79.79      103.27     10.66 o 
   3  20   2      228.72      211.03     14.17 o 
   4  20   2        7.88        1.48      6.09 o 
   5  20   2       39.46       20.27      8.80 o 
   6  20   2        0.35        3.69      8.74 o 
  -7  21   2        5.76       10.26      9.26 o 
  -6  21   2       17.95       11.30      8.08 o 
  -5  21   2       65.73       72.38     10.58 o 
  -4  21   2      100.51      114.78     11.65 o 
  -3  21   2        6.74        7.01      5.78 o 
  -2  21   2      350.49      338.78     16.80 o 
  -1  21   2        2.72       -2.27      3.80 o 
   0  21   2      452.93      402.04     11.35 o 
   1  21   2       84.69       88.37      7.87 o 
   2  21   2        4.32        1.32      5.58 o 
   3  21   2       68.30       75.49     10.04 o 
   4  21   2        0.26        2.34      6.29 o 
   5  21   2       13.82       12.67      7.97 o 
   6  21   2       31.60       20.91     10.02 o 
  -7  22   2        1.76        6.50      8.99 o 
  -6  22   2        5.45        3.67      7.40 o 
  -5  22   2       27.93       23.12      8.05 o 
  -4  22   2       30.97       44.41      8.67 o 
  -3  22   2        2.41        4.86      5.70 o 
  -2  22   2      117.86      113.93      8.67 o 
  -1  22   2      132.35      137.16      8.80 o 
   0  22   2      185.68      195.58     10.25 o 
   1  22   2      124.46      150.03      9.93 o 
   2  22   2        4.27        4.00      5.24 o 
   3  22   2       39.24       50.61      8.92 o 
   4  22   2      132.11      122.82     15.11 o 
   5  22   2        1.92       13.44      8.40 o 
  -7  23   2        0.09        6.33      8.89 o 
  -6  23   2       72.72       41.65      9.98 o 
  -5  23   2       84.34       79.39     11.61 o 
  -4  23   2        5.40        5.08      6.37 o 
  -3  23   2      430.95      445.79     18.26 o 
  -2  23   2      737.63      685.10     23.73 o 
  -1  23   2       42.48       43.56      5.79 o 
   0  23   2       55.12       49.63      6.18 o 
   1  23   2      683.47      655.58     18.88 o 
   2  23   2      131.10      140.04     12.37 o 
   3  23   2        1.19        4.72      7.04 o 
   4  23   2       22.89       10.77      6.85 o 
   5  23   2       60.31       58.28     13.03 o 
  -6  24   2        9.34        9.26      8.49 o 
  -5  24   2       45.91       48.75      9.71 o 
  -4  24   2      204.07      224.56     15.59 o 
  -3  24   2      339.95      348.59     24.70 o 
  -2  24   2       43.14       43.72      6.84 o 
  -1  24   2     1250.09     1290.55     22.27 o 
   0  24   2      883.69      852.62     41.53 o 
   1  24   2      136.26      114.76      9.50 o 
   2  24   2      188.47      211.47     14.47 o 
   3  24   2      174.53      181.93     14.52 o 
   4  24   2        5.58       10.22      7.53 o 
   5  24   2       17.37       23.07      9.00 o 
  -6  25   2       18.16       15.72      9.05 o 
  -5  25   2       20.89       14.84      8.20 o 
  -4  25   2       22.76       12.94      7.12 o 
  -3  25   2       42.69       30.10      8.09 o 
  -2  25   2      344.95      291.04     15.54 o 
  -1  25   2       94.02      133.99      8.57 o 
   0  25   2       97.33      104.30      9.01 o 
   1  25   2      382.39      378.02     16.24 o 
   2  25   2        1.38       -0.38      5.46 o 
   3  25   2        1.19        0.95      6.36 o 
   4  25   2        3.87        0.77      7.06 o 
   5  25   2       37.96       24.24      9.47 o 
  -6  26   2        2.40       -5.87      7.58 o 
  -5  26   2       49.07       33.19     13.43 o 
  -4  26   2        3.04        6.94      6.77 o 
  -3  26   2        5.47        7.96      6.79 o 
  -2  26   2        0.08        1.35      5.70 o 
  -1  26   2       35.08       31.05      5.78 o 
   0  26   2        0.54        2.88      4.76 o 
   1  26   2       31.83       26.20      9.80 o 
   2  26   2       31.43       38.59      8.20 o 
   3  26   2        1.45        2.88      6.95 o 
   4  26   2        6.13       -3.18      6.56 o 
   5  26   2        0.01        5.93      8.06 o 
  -6  27   2        2.08        5.06      9.55 o 
  -5  27   2       11.62        8.96      7.92 o 
  -4  27   2        0.90        3.45      6.98 o 
  -3  27   2        0.17       -0.35      6.14 o 
  -2  27   2       81.52       85.59     16.86 o 
  -1  27   2      110.00      112.80      8.47 o 
   0  27   2      102.73       96.03      9.09 o 
   1  27   2        0.48        3.82      5.10 o 
   2  27   2       59.72       49.96      9.20 o 
   3  27   2        0.56        0.94      6.44 o 
   4  27   2        6.78        0.13      7.03 o 
  -5  28   2        8.89       11.78      8.29 o 
  -4  28   2        4.73        2.82      7.02 o 
  -3  28   2       14.07        4.01      7.62 o 
  -2  28   2        7.28       13.90      7.01 o 
  -1  28   2        7.66       16.82      5.16 o 
   0  28   2        5.20        4.74      6.84 o 
   1  28   2        0.98        3.73      6.24 o 
   2  28   2        0.68        6.78      6.23 o 
   3  28   2        0.31        7.42      7.15 o 
   4  28   2        1.96        6.97     10.18 o 
  -5  29   2        1.12       11.46      8.77 o 
  -4  29   2        0.45        5.12      7.37 o 
  -3  29   2        1.07        7.77     11.61 o 
  -2  29   2       13.56       21.23      7.55 o 
  -1  29   2        8.68        5.58      4.94 o 
   0  29   2      137.92      124.61     14.41 o 
   1  29   2        8.35       18.24      7.01 o 
   2  29   2       12.40       13.81      6.83 o 
   3  29   2        3.17       11.44      7.75 o 
   4  29   2        0.59        8.90      8.22 o 
  -5  30   2        9.39       14.91      9.44 o 
  -4  30   2        5.14       17.57     10.43 o 
  -3  30   2       22.66       21.38      8.37 o 
  -2  30   2       23.33       14.07      7.24 o 
  -1  30   2        0.58       10.65      6.70 o 
   0  30   2        1.07        6.58      5.54 o 
   1  30   2        7.58       10.47      6.91 o 
   2  30   2       13.40       21.72      7.73 o 
   3  30   2        1.10        5.29      7.67 o 
   4  30   2        2.64        3.05      7.36 o 
  -5  31   2        1.83        9.85      8.68 o 
  -4  31   2       15.81        3.04      7.49 o 
  -3  31   2       47.94       45.09     11.21 o 
  -2  31   2        3.30       15.93      7.57 o 
  -1  31   2       32.83       48.30     10.86 o 
   0  31   2       33.30       36.43      7.44 o 
   1  31   2        5.97       13.09      6.86 o 
   2  31   2        8.35       11.43      6.80 o 
   3  31   2       17.22       16.57      8.70 o 
  -4  32   2        0.56       -7.97      9.79 o 
  -3  32   2        9.34       19.27      8.57 o 
  -2  32   2        0.14       -2.95      7.16 o 
  -1  32   2       27.59       49.06     12.81 o 
   0  32   2        2.31        6.83      7.00 o 
   1  32   2       35.96       40.31      8.72 o 
   2  32   2        0.01        3.89      7.09 o 
   3  32   2       20.34       18.87     10.55 o 
  -4  33   2       12.58       14.53      7.39 o 
  -3  33   2        0.03        2.50      7.76 o 
  -2  33   2        2.49       16.79      8.01 o 
  -1  33   2       16.61       19.65      9.35 o 
   0  33   2       14.05        7.03      6.29 o 
   1  33   2       10.16       31.15      8.87 o 
   2  33   2        6.53       19.44      8.00 o 
   3  33   2        1.49       10.89     10.84 o 
  -3  34   2       12.65       28.27     12.07 o 
  -2  34   2        5.91       22.74      8.77 o 
  -1  34   2        1.64       28.89     16.03 o 
   0  34   2        6.15       22.94      7.03 o 
   1  34   2       15.32       29.96      9.52 o 
   2  34   2        3.02       25.02      8.14 o 
  -3  35   2        0.52        6.77     15.36 o 
  -2  35   2        0.03       16.77     12.36 o 
  -1  35   2        1.27       12.14     13.41 o 
   0  35   2        8.38       20.35     13.63 o 
   1  35   2       14.04       21.29      9.39 o 
  -2  36   2        1.48       36.44     13.80 o 
  -1  36   2       31.42       43.07     14.37 o 
   0  36   2        5.52       25.90     11.75 o 
   1  36   2        0.36        9.03      8.87 o 
  -7   0   3        0.50        3.46     14.28 o 
  -5   0   3      181.44      189.88     15.77 o 
  -3   0   3        0.60       -4.80      3.20 o 
  -1   0   3        6.81        3.16      3.51 o 
   1   0   3     2355.17     2488.16     37.97 o 
   3   0   3       28.71       40.01      6.49 o 
   5   0   3       41.31       53.21     19.90 o 
   7   0   3        1.98       44.99     22.06 o 
  -8   1   3       19.88       10.19     20.12 o 
  -7   1   3       11.26       15.88     31.15 o 
  -6   1   3        1.25        3.13      6.07 o 
  -5   1   3      123.51      131.94      8.13 o 
  -4   1   3       37.37       33.93      4.25 o 
  -3   1   3        1.04       -0.91      2.58 o 
  -2   1   3      309.45      316.57      7.14 o 
  -1   1   3        6.51        0.19      2.03 o 
   0   1   3      275.48      297.99      6.65 o 
   1   1   3       17.66       14.88      3.49 o 
   2   1   3       53.03       55.26      4.63 o 
   3   1   3        0.22        1.44      3.39 o 
   4   1   3       36.34       35.26      6.82 o 
   5   1   3       51.87       45.74     13.67 o 
   6   1   3        3.42       13.59     10.86 o 
   7   1   3       55.71       97.27     20.78 o 
  -8   2   3        0.54       10.46     13.31 o 
  -7   2   3       16.85       28.14      9.95 o 
  -6   2   3       22.96       18.99      6.91 o 
  -5   2   3        5.73        7.07      4.40 o 
  -4   2   3      236.76      254.39      8.11 o 
  -3   2   3       12.66        9.30      4.03 o 
  -2   2   3        5.17        2.77      2.57 o 
  -1   2   3     1219.66     1137.33     16.16 o 
   0   2   3       50.24       60.44      4.22 o 
   1   2   3      142.30      155.16      6.01 o 
   2   2   3       92.95      109.30      5.81 o 
   3   2   3        4.55        9.96      3.90 o 
   4   2   3       30.64       28.01      6.54 o 
   5   2   3        4.83        5.48      9.73 o 
   6   2   3        0.24       19.87     11.09 o 
   7   2   3        0.05       21.68     13.62 o 
  -8   3   3       10.26       25.15     14.34 o 
  -7   3   3        4.16        3.87      8.56 o 
  -6   3   3        0.02       11.05      6.48 o 
  -5   3   3      141.06      135.00      8.42 o 
  -4   3   3        1.30        3.82      3.08 o 
  -3   3   3      682.15      639.84     11.38 o 
  -2   3   3       91.39       90.04      6.31 o 
  -1   3   3      648.06      635.91     12.93 o 
   0   3   3       99.98      107.00      4.42 o 
   1   3   3        9.86        6.69      2.59 o 
   2   3   3       75.65       85.12      5.38 o 
   3   3   3      288.17      301.92     10.81 o 
   4   3   3        5.68        8.64      4.96 o 
   5   3   3        7.32       15.85     11.25 o 
   6   3   3        2.90       14.86     11.90 o 
   7   3   3        9.08       42.13     16.87 o 
  -8   4   3       14.69        9.95     13.28 o 
  -7   4   3       10.10       20.20      9.45 o 
  -6   4   3        0.46       -2.91      5.81 o 
  -5   4   3        0.04       -0.85      3.88 o 
  -4   4   3      464.17      458.15     10.28 o 
  -3   4   3     1129.21     1085.23     15.53 o 
  -2   4   3      249.51      237.08      6.27 o 
  -1   4   3     1105.70     1067.69     17.63 o 
   0   4   3      736.38      762.63     12.51 o 
   1   4   3      112.20      128.36      7.61 o 
   2   4   3        0.25       -1.58      2.49 o 
   3   4   3      114.70      128.60      9.27 o 
   4   4   3        9.74       16.33      7.27 o 
   5   4   3        0.03       16.25     10.22 o 
   6   4   3       26.84       15.34     18.17 o 
   7   4   3        0.12       30.20     13.10 o 
  -8   5   3       14.63        6.91     20.33 o 
  -7   5   3        1.74       10.27      8.82 o 
  -6   5   3       48.29       52.61     11.01 o 
  -5   5   3       32.82       47.57      7.09 o 
  -4   5   3       15.49       22.78      5.71 o 
  -3   5   3       93.78       97.94      6.03 o 
  -2   5   3      593.43      603.54     10.32 o 
  -1   5   3     1270.58     1252.59     17.75 o 
   0   5   3       78.38       89.06      4.39 o 
   1   5   3     1576.48     1622.56     20.24 o 
   2   5   3      987.80     1067.83     16.48 o 
   3   5   3        0.62        1.70      4.05 o 
   4   5   3       34.37       18.47     10.18 o 
   5   5   3       30.87       25.63     10.29 o 
   6   5   3        1.55       14.52     11.44 o 
  -8   6   3        9.58       51.77     17.93 o 
  -7   6   3        2.52      -14.77     10.82 o 
  -6   6   3        0.19       -2.70      8.34 o 
  -5   6   3        0.02        3.73      4.33 o 
  -4   6   3      773.69      802.70     16.51 o 
  -3   6   3      164.21      176.91      8.70 o 
  -2   6   3      392.45      367.92     11.09 o 
  -1   6   3     1363.35     1337.87     27.67 o 
   0   6   3      484.38      468.68      9.01 o 
   1   6   3       63.13       94.21      7.28 o 
   2   6   3      100.46      106.46      6.78 o 
   3   6   3      282.26      300.04     12.44 o 
   4   6   3       25.55       34.21      7.19 o 
   5   6   3        3.61       -2.86      7.92 o 
   6   6   3       15.82       40.37     13.61 o 
  -8   7   3        7.31       19.47     21.20 o 
  -7   7   3        0.00      -12.68     12.41 o 
  -6   7   3       11.26       20.10      8.96 o 
  -5   7   3       54.65       60.78      6.74 o 
  -4   7   3      143.97      154.58      9.13 o 
  -3   7   3      157.73      159.74      6.35 o 
  -2   7   3       99.66       96.94      4.84 o 
  -1   7   3       32.86       39.07      4.10 o 
   0   7   3      203.87      205.35      6.58 o 
   1   7   3      607.91      687.70     13.18 o 
   2   7   3       10.65       10.52      3.50 o 
   3   7   3       57.35       59.92      7.30 o 
   4   7   3      124.19      126.21     10.62 o 
   5   7   3       33.86       24.53      9.64 o 
   6   7   3        1.88       31.57     20.12 o 
  -8   8   3        0.03        0.38     22.50 o 
  -7   8   3       11.66       21.32      9.40 o 
  -6   8   3        6.43        3.72      7.21 o 
  -5   8   3      199.05      189.12     14.77 o 
  -4   8   3        1.94        1.77      3.83 o 
  -3   8   3       92.29       88.83      5.23 o 
  -2   8   3     1738.80     1772.87     21.24 o 
  -1   8   3     1020.28     1123.60     15.14 o 
   0   8   3      432.92      436.15      9.17 o 
   1   8   3        0.62        6.09      2.78 o 
   2   8   3     1400.59     1349.29     22.18 o 
   3   8   3        9.54        1.89      5.69 o 
   4   8   3       17.24       16.64      6.06 o 
   5   8   3        1.26        0.91      5.98 o 
   6   8   3        0.51       -1.73     16.44 o 
  -8   9   3        5.96       10.06     15.48 o 
  -7   9   3       19.68       13.22      9.88 o 
  -6   9   3       20.64       18.09      6.84 o 
  -5   9   3       75.54       90.38      8.82 o 
  -4   9   3      104.66      103.94      8.47 o 
  -3   9   3      477.43      487.30     10.75 o 
  -2   9   3      472.75      487.43     10.30 o 
  -1   9   3      844.63      853.26     13.12 o 
   0   9   3     1474.71     1565.79     19.85 o 
   1   9   3       55.96       69.22      4.89 o 
   2   9   3       21.57       22.13      4.51 o 
   3   9   3      108.57      117.33      9.49 o 
   4   9   3      102.67      112.09     12.17 o 
   5   9   3       19.77       21.45      7.41 o 
   6   9   3        0.20       19.47     20.33 o 
  -8  10   3        1.78       10.38     17.74 o 
  -7  10   3        0.83       12.84     21.14 o 
  -6  10   3       14.02       24.90      7.08 o 
  -5  10   3       55.56       65.71      8.91 o 
  -4  10   3        1.38        1.05      3.92 o 
  -3  10   3        9.42        8.61      2.98 o 
  -2  10   3      468.57      477.59     10.04 o 
  -1  10   3     1068.11     1044.87     15.21 o 
   0  10   3        0.99        0.53      2.37 o 
   1  10   3       16.11       17.73      3.38 o 
   2  10   3      121.97      135.69      8.01 o 
   3  10   3       16.14        9.98      4.47 o 
   4  10   3       44.51       51.98      8.10 o 
   5  10   3       14.64       22.85      7.66 o 
   6  10   3       10.37       14.71     19.47 o 
  -8  11   3        8.10        6.85     22.42 o 
  -7  11   3       20.97       13.72     13.90 o 
  -6  11   3       88.09       82.20     19.99 o 
  -5  11   3        9.46        9.67      8.06 o 
  -4  11   3       55.99       55.75      6.24 o 
  -3  11   3      256.88      264.85      8.06 o 
  -2  11   3      169.95      150.90      6.33 o 
  -1  11   3        0.09       -1.38      2.61 o 
   0  11   3       27.13       39.60      4.15 o 
   1  11   3       18.67       17.06      3.59 o 
   2  11   3        8.01        7.75      3.91 o 
   3  11   3       39.89       41.72      6.08 o 
   4  11   3        4.46        3.11      5.32 o 
   5  11   3       24.82       26.27      8.01 o 
   6  11   3       11.45       18.72     14.22 o 
  -8  12   3       33.74       37.47     14.95 o 
  -7  12   3        4.50       20.94     12.91 o 
  -6  12   3       23.90       35.79      9.52 o 
  -5  12   3        1.93        0.22      5.68 o 
  -4  12   3      242.22      274.43     11.16 o 
  -3  12   3        1.54        4.54      3.06 o 
  -2  12   3      330.22      384.63      9.42 o 
  -1  12   3      359.62      340.25      8.63 o 
   0  12   3       11.80        9.02      3.18 o 
   1  12   3      744.41      689.58     15.29 o 
   2  12   3        0.96       -0.56      4.56 o 
   3  12   3        0.87       -2.34      4.34 o 
   4  12   3       18.55       12.36      6.29 o 
   5  12   3        1.23        7.40      6.95 o 
   6  12   3       41.75       29.64     16.38 o 
  -8  13   3        4.44        3.11     29.49 o 
  -7  13   3        3.69       30.98     13.83 o 
  -6  13   3       71.66       76.76     10.25 o 
  -5  13   3        4.93       -3.36      5.49 o 
  -4  13   3       66.04       71.28      7.10 o 
  -3  13   3      373.77      325.89      9.25 o 
  -2  13   3      144.61      167.37      7.08 o 
  -1  13   3      126.37      117.10      8.04 o 
   0  13   3       35.59       26.93      4.47 o 
   1  13   3       11.14       10.70      3.63 o 
   2  13   3      133.49      156.03      9.08 o 
   3  13   3        3.52        6.58      5.59 o 
   4  13   3       44.74       29.43      7.70 o 
   5  13   3       42.87       38.94      8.84 o 
   6  13   3        2.56       -4.93     12.05 o 
  -8  14   3        0.16        8.77     18.08 o 
  -7  14   3        0.00        4.50     15.58 o 
  -6  14   3        0.10       -2.04      6.84 o 
  -5  14   3        3.14        8.57      6.05 o 
  -4  14   3        6.18        8.56      4.45 o 
  -3  14   3       40.69       47.37      4.78 o 
  -2  14   3       26.24       23.46      4.48 o 
  -1  14   3      203.07      213.50      8.96 o 
   0  14   3       10.66       13.88      3.53 o 
   1  14   3       15.80       24.91      4.77 o 
   2  14   3       14.39        9.56      7.18 o 
   3  14   3        9.68        9.15      5.60 o 
   4  14   3       31.13       26.59      7.42 o 
   5  14   3       51.73       37.80      8.97 o 
   6  14   3        2.93       -3.21      9.60 o 
  -8  15   3        2.27       24.35     15.33 o 
  -7  15   3       15.66       13.33     14.41 o 
  -6  15   3        7.97        1.96      6.55 o 
  -5  15   3       12.82       13.12      6.83 o 
  -4  15   3       19.62       17.93      6.47 o 
  -3  15   3        9.01        4.12      3.19 o 
  -2  15   3       80.16       84.68      5.88 o 
  -1  15   3      218.89      217.43      8.23 o 
   0  15   3       56.98       64.93      7.72 o 
   1  15   3        4.99        6.97      4.08 o 
   2  15   3        3.94       -2.00      4.65 o 
   3  15   3       16.01       20.69      6.55 o 
   4  15   3       33.46       37.72      8.51 o 
   5  15   3      204.57      200.53     15.63 o 
   6  15   3        5.54       -1.01      9.36 o 
  -8  16   3        0.01       35.91     35.59 o 
  -7  16   3        0.00      -16.09     10.72 o 
  -6  16   3        2.70        8.73      7.19 o 
  -5  16   3        6.56       10.51      7.06 o 
  -4  16   3       44.84       41.35      8.79 o 
  -3  16   3       20.81       24.72      5.24 o 
  -2  16   3      156.70      188.35      8.05 o 
  -1  16   3       27.81       31.19      4.48 o 
   0  16   3        6.46        4.70      3.28 o 
   1  16   3        0.70       -2.84      3.70 o 
   2  16   3      260.38      267.98     13.27 o 
   3  16   3      344.70      375.84     17.57 o 
   4  16   3        0.40       -4.21      5.94 o 
   5  16   3       18.68       16.37      8.16 o 
   6  16   3        3.75        1.02      9.62 o 
  -7  17   3        1.04       12.01     11.05 o 
  -6  17   3       10.35        9.65      8.93 o 
  -5  17   3        0.20        0.27      6.23 o 
  -4  17   3       31.12       27.61      7.25 o 
  -3  17   3        0.00        0.68      4.35 o 
  -2  17   3       32.58       32.74      4.70 o 
  -1  17   3        1.32        0.02      3.58 o 
   0  17   3       60.15       79.80      6.21 o 
   1  17   3      165.98      168.99      9.57 o 
   2  17   3      142.12      166.62     10.19 o 
   3  17   3      150.75      162.65     17.79 o 
   4  17   3      135.32      122.18     12.73 o 
   5  17   3        9.72       22.05      8.63 o 
   6  17   3       21.16       16.21      9.86 o 
  -7  18   3        3.51        6.69      7.77 o 
  -6  18   3       19.47       19.61      8.39 o 
  -5  18   3       11.56        5.73      6.60 o 
  -4  18   3       33.54       40.50      8.27 o 
  -3  18   3        2.35        4.69      4.59 o 
  -2  18   3      344.79      321.41     11.63 o 
  -1  18   3       48.86       63.61      6.00 o 
   0  18   3      101.42       92.51      6.56 o 
   1  18   3      581.72      549.57     15.33 o 
   2  18   3      424.22      425.22     14.43 o 
   3  18   3        9.58       12.46      7.47 o 
   4  18   3       16.20       20.38      7.79 o 
   5  18   3       57.99       51.56     10.61 o 
  -7  19   3       41.58       58.26     11.32 o 
  -6  19   3       21.59       27.48      8.48 o 
  -5  19   3        0.00       -0.42     10.12 o 
  -4  19   3        5.15        8.61      6.24 o 
  -3  19   3      208.66      180.84     10.30 o 
  -2  19   3       30.02       35.47      5.74 o 
  -1  19   3        6.25        8.28      3.83 o 
   0  19   3      341.48      335.37     10.90 o 
   1  19   3       72.73       83.57      8.95 o 
   2  19   3       87.84       82.16      8.41 o 
   3  19   3      102.26      104.65     11.67 o 
   4  19   3      125.06       84.61     11.38 o 
   5  19   3       26.40       25.50      8.96 o 
  -7  20   3       50.55       55.36     11.45 o 
  -6  20   3       16.85       32.77      9.37 o 
  -5  20   3       65.76       70.52     10.56 o 
  -4  20   3       94.41       92.03     10.43 o 
  -3  20   3       95.84       81.34     13.41 o 
  -2  20   3      323.39      285.34     10.52 o 
  -1  20   3       69.64       62.83      6.30 o 
   0  20   3        7.08        6.46      4.15 o 
   1  20   3       89.99       88.67      9.58 o 
   2  20   3      339.37      391.52     21.79 o 
   3  20   3       28.93       32.26      8.14 o 
   4  20   3        1.09        1.60      8.72 o 
   5  20   3        5.60       14.48      8.44 o 
  -7  21   3        4.03       10.85     12.65 o 
  -6  21   3       38.46       32.69      9.92 o 
  -5  21   3      157.79      147.14     17.36 o 
  -4  21   3      151.85      171.81     13.37 o 
  -3  21   3      147.01      143.78     12.82 o 
  -2  21   3       61.56       75.79      6.80 o 
  -1  21   3      284.06      296.78     16.28 o 
   0  21   3      447.87      394.29     13.69 o 
   1  21   3       51.49       37.71      7.36 o 
   2  21   3        0.20        0.49      5.57 o 
   3  21   3       93.83       93.70     11.37 o 
   4  21   3       16.91        8.31      7.71 o 
   5  21   3       15.33       12.21      9.15 o 
  -7  22   3       26.17       21.98     11.49 o 
  -6  22   3      127.85      144.36     36.27 o 
  -5  22   3       26.53       39.35      9.62 o 
  -4  22   3      102.02       98.90     15.80 o 
  -3  22   3      320.90      352.32     22.23 o 
  -2  22   3      300.92      314.32     11.45 o 
  -1  22   3       11.47       14.37      4.89 o 
   0  22   3      131.37      178.91     10.79 o 
   1  22   3      244.39      221.21     11.94 o 
   2  22   3        5.49        3.02      6.07 o 
   3  22   3      254.02      243.44     23.07 o 
   4  22   3       15.30       37.53      9.51 o 
   5  22   3        0.02        4.45      8.71 o 
  -7  23   3        5.40        0.60     13.50 o 
  -6  23   3        0.53        8.45      9.46 o 
  -5  23   3       19.36       25.05     10.31 o 
  -4  23   3      179.20      188.57     22.54 o 
  -3  23   3        5.14        1.63      6.29 o 
  -2  23   3      525.00      539.43     14.28 o 
  -1  23   3      318.35      379.18     13.07 o 
   0  23   3        0.07       -5.87      6.87 o 
   1  23   3      182.65      198.00     11.80 o 
   2  23   3       14.28        4.43      5.80 o 
   3  23   3       26.30       16.19      7.11 o 
   4  23   3        9.38       16.18      8.50 o 
   5  23   3        4.77        2.13      8.32 o 
  -6  24   3        1.61        4.25      9.08 o 
  -5  24   3        4.48       -2.67      8.16 o 
  -4  24   3       16.46       18.76      9.66 o 
  -3  24   3        3.66       -1.11      7.27 o 
  -2  24   3       42.80       47.90      8.53 o 
  -1  24   3      124.04      131.05      9.59 o 
   0  24   3       12.18       23.03      6.93 o 
   1  24   3       64.33       84.26     10.11 o 
   2  24   3        9.21        4.76      6.32 o 
   3  24   3        0.03        9.08      7.21 o 
   4  24   3        0.38       11.37     10.27 o 
   5  24   3       13.47       12.96      9.45 o 
  -6  25   3        9.30       20.80     10.84 o 
  -5  25   3       27.95       26.12     10.24 o 
  -4  25   3      137.03      122.61     15.10 o 
  -3  25   3       89.92      100.87     13.64 o 
  -2  25   3       10.03        9.63      6.46 o 
  -1  25   3       50.77       47.77      8.04 o 
   0  25   3       44.15       37.37     16.55 o 
   1  25   3        1.23       -2.39      5.81 o 
   2  25   3        7.59       12.29      7.75 o 
   3  25   3       19.13       19.11      8.19 o 
   4  25   3        0.80        7.32      8.28 o 
  -6  26   3       41.69       39.81     13.17 o 
  -5  26   3       30.43       11.72     13.04 o 
  -4  26   3       33.39       38.61     10.63 o 
  -3  26   3       87.77       83.47     22.75 o 
  -2  26   3        8.81       13.70      7.90 o 
  -1  26   3       11.35       15.37      8.18 o 
   0  26   3        0.03        0.34      5.24 o 
   1  26   3       25.34       30.64      7.56 o 
   2  26   3        7.65        4.46      7.16 o 
   3  26   3        1.77        6.97      8.48 o 
   4  26   3       21.52       29.95     10.74 o 
  -6  27   3        0.43       13.25     10.21 o 
  -5  27   3        7.61        0.10      9.01 o 
  -4  27   3        0.11       -5.10      9.51 o 
  -3  27   3        5.23        2.03      8.22 o 
  -2  27   3        1.02       -4.08     10.85 o 
  -1  27   3        5.02        2.99      7.18 o 
   0  27   3       94.71      106.29     13.64 o 
   1  27   3        5.62       11.51      7.14 o 
   2  27   3        1.09        3.29      7.25 o 
   3  27   3        2.74        3.58      7.23 o 
   4  27   3        0.97        2.00      8.77 o 
  -5  28   3       33.92       35.18     16.28 o 
  -4  28   3        0.38        6.53      8.98 o 
  -3  28   3        0.12        4.01     11.39 o 
  -2  28   3        1.17       -3.07      7.19 o 
  -1  28   3        1.79        1.46      6.02 o 
   0  28   3       18.26       27.08      7.41 o 
   1  28   3       12.20       19.93      7.97 o 
   2  28   3        2.36       14.99      8.40 o 
   3  28   3       15.78        3.84      8.31 o 
   4  28   3        4.11        7.88      9.77 o 
  -5  29   3        1.06       11.01      9.89 o 
  -4  29   3       15.55       17.11      9.53 o 
  -3  29   3       47.73       42.57     11.12 o 
  -2  29   3       24.39       26.14      9.89 o 
  -1  29   3        0.12       11.53      6.58 o 
   0  29   3        1.11       -0.40      6.09 o 
   1  29   3       11.27       11.29     10.51 o 
   2  29   3        8.01       15.10      8.01 o 
   3  29   3        5.32       23.64      9.65 o 
  -5  30   3       13.42        9.58     15.28 o 
  -4  30   3        1.09        2.82      9.03 o 
  -3  30   3        0.00        2.14      8.18 o 
  -2  30   3        6.61       12.24      9.21 o 
  -1  30   3        0.31        5.93      6.51 o 
   0  30   3        3.23        6.02      6.88 o 
   1  30   3       11.19       17.83      8.51 o 
   2  30   3        0.33        9.61      8.12 o 
   3  30   3       14.35       20.67      9.95 o 
  -4  31   3        1.63        4.65      9.51 o 
  -3  31   3       14.48       12.89      9.69 o 
  -2  31   3       28.85       25.28     11.07 o 
  -1  31   3        5.25       16.88      8.20 o 
   0  31   3        3.00       10.36      6.87 o 
   1  31   3        0.62       11.38      7.59 o 
   2  31   3        1.92       12.35      8.66 o 
   3  31   3        3.41        4.01      8.46 o 
  -4  32   3       10.46       16.06     10.12 o 
  -3  32   3        3.50        7.16      9.26 o 
  -2  32   3        3.34       24.97     18.60 o 
  -1  32   3        0.39       17.32      8.62 o 
   0  32   3        0.09       14.25      7.22 o 
   1  32   3       22.26       28.00     15.88 o 
   2  32   3        0.29        8.07      8.55 o 
  -4  33   3        9.43       13.31      9.95 o 
  -3  33   3        1.00       25.33     10.55 o 
  -2  33   3        5.62       15.12     11.83 o 
  -1  33   3        3.47       21.97     24.23 o 
   0  33   3        0.54        8.37      7.00 o 
   1  33   3       12.39       22.21     11.69 o 
   2  33   3        5.92        6.13      8.57 o 
  -3  34   3        4.24        1.12      8.77 o 
  -2  34   3        1.02        7.99     19.25 o 
  -1  34   3        3.21       27.88     12.76 o 
   0  34   3        3.23       19.14      9.71 o 
   1  34   3        4.06       13.98      9.12 o 
  -2  35   3       16.62       39.58     14.47 o 
  -1  35   3       18.35       32.79     15.14 o 
   0  35   3       10.24       38.64     10.96 o 
  -8   0   4       31.61       19.47     21.20 o 
  -6   0   4       23.95       17.09     14.49 o 
  -4   0   4       43.65       42.22      6.87 o 
  -2   0   4      526.79      505.65     13.60 o 
   0   0   4      412.94      433.23     16.25 o 
   2   0   4        1.76       12.21      5.82 o 
   4   0   4       15.38       28.13      9.75 o 
   6   0   4      158.76      176.52     35.91 o 
  -8   1   4        0.02      -14.03     11.92 o 
  -7   1   4       27.68       26.42      8.48 o 
  -6   1   4       44.59       22.87      7.63 o 
  -5   1   4        2.55        4.00      4.36 o 
  -4   1   4        1.04       -1.71      3.16 o 
  -3   1   4        0.60       -0.49      2.81 o 
  -2   1   4       61.79       66.65      4.76 o 
  -1   1   4       85.96       99.98      5.48 o 
   0   1   4       72.23       77.94      5.47 o 
   1   1   4        5.06        7.09      3.37 o 
   2   1   4      131.61      148.67      9.13 o 
   3   1   4        2.92        0.42      3.81 o 
   4   1   4      126.99      138.69     14.31 o 
   5   1   4       39.78       63.25     14.72 o 
   6   1   4        0.00       31.80     14.99 o 
  -8   2   4        7.51        6.48     13.06 o 
  -7   2   4       17.49       20.47     11.05 o 
  -6   2   4       31.39       26.80      7.51 o 
  -5   2   4        4.56        5.21      4.75 o 
  -4   2   4       37.40       34.31      4.62 o 
  -3   2   4        7.06        3.85      2.89 o 
  -2   2   4       61.83       74.69      5.33 o 
  -1   2   4      260.95      310.95      9.45 o 
   0   2   4        1.53        1.28      2.31 o 
   1   2   4        1.98       -0.09      2.53 o 
   2   2   4        5.83        4.98      3.23 o 
   3   2   4        4.79        6.34      4.95 o 
   4   2   4       25.40       32.37      9.05 o 
   5   2   4        4.80       48.25     12.93 o 
   6   2   4       38.71       60.94     16.67 o 
  -8   3   4        8.38       29.24     16.21 o 
  -7   3   4       23.01       33.01     15.74 o 
  -6   3   4        0.58       -3.11      8.62 o 
  -5   3   4       13.07       14.49      5.95 o 
  -4   3   4      133.07      133.27      8.32 o 
  -3   3   4       46.03       47.48      6.19 o 
  -2   3   4        0.10        0.22      2.78 o 
  -1   3   4      298.20      370.46      9.56 o 
   0   3   4      465.82      508.85     10.62 o 
   1   3   4       79.56       84.71      5.45 o 
   2   3   4        8.85       10.38      3.42 o 
   3   3   4       93.01       91.62      8.31 o 
   4   3   4        2.49        5.77      6.63 o 
   5   3   4      132.22      160.10     21.39 o 
   6   3   4        2.26       22.96     13.84 o 
  -8   4   4        1.49       -8.18     11.54 o 
  -7   4   4        1.72        7.21      8.97 o 
  -6   4   4       38.58       46.84      8.30 o 
  -5   4   4       12.92        9.84      5.01 o 
  -4   4   4      143.60      146.72      7.13 o 
  -3   4   4      963.58      933.38     15.12 o 
  -2   4   4      407.61      436.78     10.77 o 
  -1   4   4      253.33      229.08      9.28 o 
   0   4   4       18.41       23.29      4.42 o 
   1   4   4        0.10        1.89      2.84 o 
   2   4   4       38.23       47.82      5.58 o 
   3   4   4       19.33       25.31      5.68 o 
   4   4   4        6.80       -4.33      7.80 o 
   5   4   4       26.37       70.29     14.71 o 
   6   4   4        1.25       10.78     12.06 o 
  -8   5   4        0.00      -25.23     25.74 o 
  -7   5   4        4.41       17.12     10.06 o 
  -6   5   4       32.19       33.51      9.05 o 
  -5   5   4        7.49        2.30      4.69 o 
  -4   5   4        4.31       11.94      3.86 o 
  -3   5   4      390.10      375.53     10.46 o 
  -2   5   4      173.33      185.06      7.82 o 
  -1   5   4      140.12      164.68      7.32 o 
   0   5   4        4.61        6.14      2.81 o 
   1   5   4      169.91      171.96      8.55 o 
   2   5   4        3.77       -1.76      3.09 o 
   3   5   4      180.03      170.47     11.47 o 
   4   5   4        3.21        4.52      7.05 o 
   5   5   4       93.82      101.48     18.02 o 
   6   5   4        0.49       19.06     27.04 o 
  -8   6   4        1.79       15.13     11.31 o 
  -7   6   4        4.98       11.82     14.65 o 
  -6   6   4       48.80       55.67      8.81 o 
  -5   6   4      219.21      237.56     13.37 o 
  -4   6   4       65.69       64.10      5.60 o 
  -3   6   4      168.32      195.00     10.03 o 
  -2   6   4      425.46      442.84     11.16 o 
  -1   6   4       18.77       10.73      3.34 o 
   0   6   4      541.70      610.03     13.37 o 
   1   6   4       36.00       52.58      5.33 o 
   2   6   4       14.58       10.80      4.25 o 
   3   6   4        0.29        0.81      4.25 o 
   4   6   4        3.79        0.36      5.78 o 
   5   6   4        1.90       -1.53     12.11 o 
   6   6   4        0.37       44.19     14.13 o 
  -8   7   4       25.33       15.04     14.08 o 
  -7   7   4        1.35       12.92     22.83 o 
  -6   7   4       17.74       10.70      6.40 o 
  -5   7   4      100.90      113.60      8.67 o 
  -4   7   4      315.61      318.51     10.98 o 
  -3   7   4      386.11      397.44     11.35 o 
  -2   7   4      561.01      618.57     14.55 o 
  -1   7   4      236.51      262.68      8.98 o 
   0   7   4      381.47      390.24     10.78 o 
   1   7   4      102.22       98.92      7.48 o 
   2   7   4      190.41      211.44     13.89 o 
   3   7   4       49.05       46.87      7.33 o 
   4   7   4       43.55       49.69      8.33 o 
   5   7   4        1.72      -12.30      8.62 o 
   6   7   4        0.04       24.48     27.47 o 
  -8   8   4        0.27       -0.62     14.06 o 
  -7   8   4       31.63       51.01     12.09 o 
  -6   8   4      121.85      136.46     15.17 o 
  -5   8   4        1.16       13.38      5.21 o 
  -4   8   4       47.85       50.36      7.09 o 
  -3   8   4       99.28      103.17      6.84 o 
  -2   8   4       39.05       35.13      6.48 o 
  -1   8   4       20.06       23.09      3.99 o 
   0   8   4      191.25      219.02     11.76 o 
   1   8   4       35.83       40.20      4.78 o 
   2   8   4       46.20       37.52      6.63 o 
   3   8   4       80.54       99.14     10.30 o 
   4   8   4      151.20      143.60     12.12 o 
   5   8   4        0.00       -4.11      9.84 o 
   6   8   4        8.12       89.99     22.50 o 
  -8   9   4        0.02        1.65     24.44 o 
  -7   9   4        2.26        4.45     12.09 o 
  -6   9   4        0.05        7.38      8.06 o 
  -5   9   4      290.87      295.60     16.71 o 
  -4   9   4        5.79       10.95      4.93 o 
  -3   9   4        1.66        9.06      3.93 o 
  -2   9   4      225.32      250.37      9.36 o 
  -1   9   4       28.61       28.83      6.00 o 
   0   9   4       34.31       29.79      4.75 o 
   1   9   4       75.05       85.19      6.53 o 
   2   9   4       29.54       30.13      9.84 o 
   3   9   4      145.45      153.24      9.92 o 
   4   9   4        0.65        7.28      6.48 o 
   5   9   4       26.42       25.30      9.86 o 
   6   9   4       48.50      115.51     27.69 o 
  -8  10   4        0.78      -14.98     12.72 o 
  -7  10   4       86.24       85.57     17.97 o 
  -6  10   4        0.04       -3.97      6.92 o 
  -5  10   4       50.59       53.90      8.13 o 
  -4  10   4       69.44      107.53     13.30 o 
  -3  10   4      211.99      233.53      9.51 o 
  -2  10   4       18.79       18.10      3.77 o 
  -1  10   4       23.42       25.77      4.35 o 
   0  10   4        1.67        6.70      3.35 o 
   1  10   4       81.30       79.89      7.80 o 
   2  10   4       10.23        5.96      6.31 o 
   3  10   4       24.49       25.95      6.63 o 
   4  10   4      369.55      419.69     33.46 o 
   5  10   4       34.97       32.62     12.05 o 
  -8  11   4        4.81       -6.68     12.57 o 
  -7  11   4        8.55        0.33     12.84 o 
  -6  11   4        6.25        3.25     13.72 o 
  -5  11   4      119.02      121.18     10.26 o 
  -4  11   4        7.10       11.52      5.62 o 
  -3  11   4      104.17      111.84      7.53 o 
  -2  11   4       32.26       29.41      4.59 o 
  -1  11   4       22.32       17.29      3.94 o 
   0  11   4      547.16      571.19     17.75 o 
   1  11   4       13.22       15.59      4.07 o 
   2  11   4      154.25      172.38     10.79 o 
   3  11   4       31.36       42.48     11.21 o 
   4  11   4       29.78       43.98      9.51 o 
   5  11   4        3.28       -8.08      9.73 o 
  -8  12   4        1.64       -0.98     13.20 o 
  -7  12   4       12.83        0.45     12.41 o 
  -6  12   4       37.11       44.42     10.56 o 
  -5  12   4       25.85       25.41      7.28 o 
  -4  12   4       28.97       28.51      6.52 o 
  -3  12   4        0.17        2.06      4.01 o 
  -2  12   4      263.57      286.34     10.45 o 
  -1  12   4       40.45       50.70      5.59 o 
   0  12   4      239.80      226.46     17.41 o 
   1  12   4       43.01       56.49      7.14 o 
   2  12   4        6.50        3.57      4.98 o 
   3  12   4       59.22       34.95     11.43 o 
   4  12   4       63.25       65.57     11.06 o 
   5  12   4       56.24       43.87     11.11 o 
  -8  13   4       21.46       -2.42     41.32 o 
  -7  13   4        1.85       11.32     14.17 o 
  -6  13   4       14.75       25.93      9.58 o 
  -5  13   4       22.48       17.95      8.65 o 
  -4  13   4      145.10      136.53     10.38 o 
  -3  13   4        0.87       -1.20      3.44 o 
  -2  13   4      112.48      124.19      7.86 o 
  -1  13   4       25.03       34.84      5.16 o 
   0  13   4      141.27      141.58      8.04 o 
   1  13   4       97.05       92.29      8.63 o 
   2  13   4        1.25        6.45      4.89 o 
   3  13   4       51.29       61.35     12.44 o 
   4  13   4       24.34       14.33      7.89 o 
   5  13   4        1.24       -0.36      7.75 o 
  -8  14   4        6.29       -2.02     15.93 o 
  -7  14   4        0.47      -16.41     10.94 o 
  -6  14   4       99.43      116.66     17.61 o 
  -5  14   4        4.81        8.28      7.29 o 
  -4  14   4        3.58        4.27      5.59 o 
  -3  14   4        3.92        4.98      4.02 o 
  -2  14   4       10.70        7.21      3.98 o 
  -1  14   4       11.69        9.90      3.98 o 
   0  14   4       24.88       18.36      4.45 o 
   1  14   4      380.82      382.34     19.33 o 
   2  14   4        2.00        1.71      5.00 o 
   3  14   4        4.21        0.41      6.14 o 
   4  14   4        7.59       14.65      7.99 o 
   5  14   4        9.82       10.54      8.85 o 
  -8  15   4       12.12       -3.57     25.31 o 
  -7  15   4       11.82       13.34     14.94 o 
  -6  15   4        3.24       -9.13     10.19 o 
  -5  15   4       35.70       50.16     16.92 o 
  -4  15   4       90.19       83.88     12.30 o 
  -3  15   4        1.81        2.30      3.83 o 
  -2  15   4       28.69       31.28      5.33 o 
  -1  15   4       15.33       11.57      4.41 o 
   0  15   4       43.36       38.95      6.62 o 
   1  15   4        4.00        2.46      4.31 o 
   2  15   4       23.01       24.62      6.41 o 
   3  15   4       12.94        9.93      6.81 o 
   4  15   4       12.09        9.97      7.63 o 
   5  15   4       44.14       39.16     11.00 o 
  -7  16   4       19.17        9.59      9.72 o 
  -6  16   4       35.03       31.22     10.89 o 
  -5  16   4       47.54       55.48     11.31 o 
  -4  16   4       34.41       44.16     10.50 o 
  -3  16   4        1.04        0.26      4.30 o 
  -2  16   4      156.14      187.59      9.84 o 
  -1  16   4      280.06      290.98     18.41 o 
   0  16   4       90.18       71.36      7.70 o 
   1  16   4        2.98        8.72      4.98 o 
   2  16   4       78.77       72.10      8.69 o 
   3  16   4       24.88       13.41      8.87 o 
   4  16   4        2.94        9.45      8.28 o 
   5  16   4       22.72        3.48      9.24 o 
  -7  17   4        3.22       -5.30     18.18 o 
  -6  17   4        7.69       -8.30      7.90 o 
  -5  17   4      105.56       90.46     13.18 o 
  -4  17   4      150.38      166.84     13.99 o 
  -3  17   4        8.04        7.76      5.42 o 
  -2  17   4       98.11      108.08      8.14 o 
  -1  17   4        3.74        4.12      5.99 o 
   0  17   4      112.70      115.37      8.31 o 
   1  17   4       68.97       94.43      9.49 o 
   2  17   4       18.24       21.91      6.54 o 
   3  17   4      374.77      354.02     20.90 o 
   4  17   4        0.00       11.39      7.78 o 
   5  17   4        0.05        3.37      8.74 o 
  -7  18   4       28.25       36.06     12.27 o 
  -6  18   4       15.83        3.14     11.09 o 
  -5  18   4       20.41       19.66      9.65 o 
  -4  18   4        0.24       11.33      6.47 o 
  -3  18   4      126.55      132.84     10.94 o 
  -2  18   4       77.14       66.22      7.22 o 
  -1  18   4      127.15      127.55      9.88 o 
   0  18   4       42.14       23.89      6.83 o 
   1  18   4      124.62       90.74      9.34 o 
   2  18   4        4.26        3.49      6.17 o 
   3  18   4       29.76       23.05      8.52 o 
   4  18   4        1.14        7.39      8.11 o 
   5  18   4        9.33        4.19      9.03 o 
  -7  19   4       20.55       30.10     13.50 o 
  -6  19   4        1.09       -2.68      9.26 o 
  -5  19   4       55.90       54.38     11.35 o 
  -4  19   4        2.57        1.30      8.32 o 
  -3  19   4      184.06      227.81     13.58 o 
  -2  19   4        5.92       13.79      5.21 o 
  -1  19   4        0.43        4.58      7.20 o 
   0  19   4      217.25      271.56     14.04 o 
   1  19   4      342.07      352.27     16.11 o 
   2  19   4       47.76       36.12     11.14 o 
   3  19   4        0.42       -2.70      6.48 o 
   4  19   4       21.05       19.29      8.74 o 
   5  19   4        0.85       10.63      9.64 o 
  -7  20   4        0.00        0.82     12.63 o 
  -6  20   4        2.21        2.50      8.47 o 
  -5  20   4       67.73       56.54     12.55 o 
  -4  20   4       61.05       67.71     14.33 o 
  -3  20   4        1.49       -0.21      5.93 o 
  -2  20   4       27.50       26.72      8.17 o 
  -1  20   4     1072.42     1061.08     22.01 o 
   0  20   4       98.85      134.05     11.01 o 
   1  20   4      272.01      230.60     16.05 o 
   2  20   4       28.82       55.06     10.45 o 
   3  20   4       36.41       50.89     11.25 o 
   4  20   4        2.41        5.02      8.14 o 
  -7  21   4        5.86        4.07     10.39 o 
  -6  21   4        0.01       -1.48      9.33 o 
  -5  21   4        0.30        1.42      8.28 o 
  -4  21   4        3.64       -0.85      8.08 o 
  -3  21   4      406.36      363.63     16.83 o 
  -2  21   4       41.53       57.26      7.33 o 
  -1  21   4      153.01      129.46     10.20 o 
   0  21   4      127.47      139.49     11.45 o 
   1  21   4      261.81      271.35     15.09 o 
   2  21   4       98.36      120.18     14.08 o 
   3  21   4       43.78       50.40     12.59 o 
   4  21   4       14.36       18.48      9.03 o 
  -7  22   4        0.18       -4.94     10.38 o 
  -6  22   4        1.87        6.31      9.57 o 
  -5  22   4       19.21       26.86     10.69 o 
  -4  22   4       75.36       70.75     12.57 o 
  -3  22   4      101.98      130.28     11.81 o 
  -2  22   4        0.25        1.41      4.66 o 
  -1  22   4      112.83       83.32      8.32 o 
   0  22   4       50.16       43.16      8.29 o 
   1  22   4        0.36        2.45      6.41 o 
   2  22   4        4.36        9.03      6.87 o 
   3  22   4       87.40       86.26     13.91 o 
   4  22   4        0.46       13.61      8.60 o 
  -6  23   4       14.55       24.28     16.20 o 
  -5  23   4        2.68       -0.38      9.20 o 
  -4  23   4        3.59       -5.36      7.56 o 
  -3  23   4        0.80        0.81      6.08 o 
  -2  23   4        1.11        8.17      5.36 o 
  -1  23   4        1.76        3.39      5.16 o 
   0  23   4        3.29        3.78      5.44 o 
   1  23   4       86.95       58.16     10.29 o 
   2  23   4       11.05        8.40      7.20 o 
   3  23   4        0.27        7.74      7.64 o 
   4  23   4        0.09        9.99      8.97 o 
  -6  24   4       30.29       48.00     14.08 o 
  -5  24   4        3.82        3.06      8.86 o 
  -4  24   4        1.61       -2.63      8.45 o 
  -3  24   4        0.96        2.51      7.02 o 
  -2  24   4        3.10        5.02      6.82 o 
  -1  24   4      116.40      121.89     13.16 o 
   0  24   4        2.34       -3.09      5.35 o 
   1  24   4       47.95       41.43      9.68 o 
   2  24   4       10.85        8.25      7.44 o 
   3  24   4       10.89       11.06      7.68 o 
   4  24   4        0.03        0.95      8.90 o 
  -6  25   4        0.00       13.61     11.60 o 
  -5  25   4       29.08       18.26     13.13 o 
  -4  25   4       27.07       28.40     10.83 o 
  -3  25   4       19.15       11.90      8.71 o 
  -2  25   4       12.95       20.58      7.42 o 
  -1  25   4       21.04       31.25      7.77 o 
   0  25   4        1.88        3.40      6.96 o 
   1  25   4       11.54       13.61      6.87 o 
   2  25   4        7.02       16.41      8.25 o 
   3  25   4        0.03        9.40      9.05 o 
  -6  26   4        3.80      -12.60     10.07 o 
  -5  26   4        7.35        6.93     10.46 o 
  -4  26   4        6.58        4.71      9.98 o 
  -3  26   4       27.85       23.72     10.60 o 
  -2  26   4        1.63       -8.62      5.74 o 
  -1  26   4      138.37      133.11     14.36 o 
   0  26   4        4.24        0.32      6.56 o 
   1  26   4       12.08        7.92      7.36 o 
   2  26   4        0.57        2.82      7.12 o 
   3  26   4       11.38       20.94      9.03 o 
  -5  27   4       14.56       17.26     11.11 o 
  -4  27   4        3.13        5.86      8.55 o 
  -3  27   4        7.46       -4.57      8.08 o 
  -2  27   4       11.85        4.97      6.77 o 
  -1  27   4        0.01        1.53      6.15 o 
   0  27   4        0.75        4.18     11.39 o 
   1  27   4        6.12       10.92      8.14 o 
   2  27   4        0.59        5.96      7.56 o 
   3  27   4        0.01        1.62      7.12 o 
  -5  28   4       24.96       14.75     11.37 o 
  -4  28   4        0.19      -13.53      9.02 o 
  -3  28   4       18.95       10.02     10.52 o 
  -2  28   4        1.06       13.07      7.44 o 
  -1  28   4        0.05        9.85     10.17 o 
   0  28   4        0.11        0.64      5.94 o 
   1  28   4       30.54       45.79     10.47 o 
   2  28   4        0.67       10.28      8.30 o 
   3  28   4        0.17        8.68      7.82 o 
  -5  29   4        0.20        3.33     11.86 o 
  -4  29   4        3.42        2.90      9.41 o 
  -3  29   4        0.03        4.25      9.40 o 
  -2  29   4        5.56        5.02     24.23 o 
  -1  29   4        2.52       10.58      8.00 o 
   0  29   4        7.33        9.93      9.43 o 
   1  29   4        1.47       11.60      8.49 o 
   2  29   4        7.58        7.15      8.44 o 
  -4  30   4        5.17        8.55      9.98 o 
  -3  30   4       15.52       27.85     11.42 o 
  -2  30   4        0.07        6.27     15.14 o 
  -1  30   4       25.22       36.23      8.64 o 
   0  30   4        2.11        7.98      6.79 o 
   1  30   4        8.04       14.30      9.03 o 
   2  30   4        0.44        8.84      8.58 o 
  -4  31   4        2.42       24.38     10.49 o 
  -3  31   4        0.02       10.12      9.92 o 
  -2  31   4        0.08       20.45     12.36 o 
  -1  31   4        7.47       17.82      8.56 o 
   0  31   4       23.16       33.18      8.89 o 
   1  31   4        5.87       22.22      9.97 o 
  -3  32   4        3.59       20.49     13.12 o 
  -2  32   4        0.04        9.27     12.89 o 
  -1  32   4        8.23       13.07      9.97 o 
   0  32   4        0.15        8.26      8.12 o 
   1  32   4        1.50       15.35      9.54 o 
  -3  33   4       13.47       17.30     11.63 o 
  -2  33   4       13.62       13.84     18.82 o 
  -1  33   4        2.44       22.61      9.77 o 
   0  33   4        1.40       19.62      9.59 o 
  -2  34   4        0.02        6.45     32.66 o 
  -1  34   4       15.02       31.43     10.13 o 
  -7   0   5        0.67        8.65     14.71 o 
  -5   0   5       35.73       35.10      9.30 o 
  -3   0   5       24.63       30.91      7.63 o 
  -1   0   5       20.84       15.76      6.44 o 
   1   0   5        0.00        6.31      6.27 o 
   3   0   5        3.61       20.33     11.68 o 
  -7   1   5        0.64        2.56     17.52 o 
  -6   1   5       34.76       21.21      9.47 o 
  -5   1   5       21.81       12.45      5.50 o 
  -4   1   5       15.00       13.16      5.19 o 
  -3   1   5        5.23        4.79      4.00 o 
  -2   1   5       81.15       93.76     10.84 o 
  -1   1   5       17.50       19.39      4.96 o 
   0   1   5        0.67       -1.28      3.77 o 
   1   1   5      115.60      100.99      8.53 o 
   2   1   5      100.49       88.32      8.52 o 
   3   1   5      251.91      254.18     36.99 o 
   4   1   5       23.28       24.88      9.48 o 
  -7   2   5        3.14        7.04      9.91 o 
  -6   2   5       10.96        3.28     19.04 o 
  -5   2   5       28.33       30.64      7.74 o 
  -4   2   5      114.69      117.56      8.88 o 
  -3   2   5        1.99        3.53      3.93 o 
  -2   2   5       62.86       61.76      6.95 o 
  -1   2   5        0.48       -2.31      4.07 o 
   0   2   5      214.89      222.22     20.48 o 
   1   2   5       19.11       18.66      5.43 o 
   2   2   5      172.95      173.88     10.58 o 
   3   2   5       73.30       85.08     13.14 o 
   4   2   5      109.52       57.97     17.31 o 
  -8   3   5       11.59       32.02     19.04 o 
  -7   3   5        0.41       -4.73      9.02 o 
  -6   3   5        6.35       -8.34      7.80 o 
  -5   3   5       16.89       11.02      6.81 o 
  -4   3   5       28.34       20.80      5.49 o 
  -3   3   5       22.97       35.61      5.89 o 
  -2   3   5       19.69       13.07      4.78 o 
  -1   3   5        1.61        0.91      3.67 o 
   0   3   5        0.34       -3.53      3.72 o 
   1   3   5      284.46      289.53     12.70 o 
   2   3   5       83.95       83.21     10.72 o 
   3   3   5        0.00       -0.17      6.22 o 
   4   3   5       30.42       41.97     16.44 o 
  -8   4   5        4.27        3.03     16.44 o 
  -7   4   5        2.00       16.44     15.58 o 
  -6   4   5        0.06        6.51      8.07 o 
  -5   4   5        1.01        6.33      6.46 o 
  -4   4   5        1.65        5.52      4.42 o 
  -3   4   5       26.30       16.06      5.78 o 
  -2   4   5      221.54      237.34     14.61 o 
  -1   4   5        0.32       -2.74      3.74 o 
   0   4   5      151.39      143.54     10.86 o 
   1   4   5      124.20      116.66     10.68 o 
   2   4   5      200.47      219.85     13.87 o 
   3   4   5        4.86        5.69      6.81 o 
   4   4   5       30.04       25.96     15.58 o 
  -8   5   5        2.01       11.25     15.14 o 
  -7   5   5        8.03       16.44     14.28 o 
  -6   5   5       36.85       30.38     20.12 o 
  -5   5   5        9.89        6.41      8.58 o 
  -4   5   5      176.46      205.52     11.00 o 
  -3   5   5        0.02        2.37      4.95 o 
  -2   5   5        0.56       -4.77      3.80 o 
  -1   5   5      525.27      470.77     14.43 o 
   0   5   5      169.69      167.12     10.04 o 
   1   5   5       58.30       71.30      8.71 o 
   2   5   5      165.60      166.48     10.97 o 
   3   5   5      247.25      265.57     21.29 o 
   4   5   5       11.15        5.19     11.68 o 
  -8   6   5       20.52       18.60     19.04 o 
  -7   6   5        1.21       10.56     21.42 o 
  -6   6   5        6.34        3.12      7.68 o 
  -5   6   5       15.97       23.81      6.86 o 
  -4   6   5        9.91        7.97      5.34 o 
  -3   6   5      102.98      108.34     13.49 o 
  -2   6   5      461.35      439.57     13.83 o 
  -1   6   5       22.77       33.60      5.72 o 
   0   6   5      578.24      555.77     14.02 o 
   1   6   5      819.95      795.92     19.55 o 
   2   6   5      418.70      389.61     18.22 o 
   3   6   5      128.76      127.18     10.84 o 
   4   6   5        0.78       12.11     11.25 o 
  -8   7   5        0.25        3.89     18.17 o 
  -7   7   5        3.16      -16.32     10.88 o 
  -6   7   5        0.29       -3.24      5.96 o 
  -5   7   5        5.12        4.10      5.92 o 
  -4   7   5       71.44       56.68      6.76 o 
  -3   7   5       16.59       23.84      5.32 o 
  -2   7   5       14.05       23.06      4.52 o 
  -1   7   5      257.54      259.42     13.83 o 
   0   7   5      259.25      263.14     10.48 o 
   1   7   5        0.43        3.29      4.05 o 
   2   7   5       36.49       63.38      9.56 o 
   3   7   5      353.44      357.65     20.33 o 
   4   7   5      135.64      101.58     17.04 o 
   5   7   5       13.04       88.69     21.20 o 
  -8   8   5        1.59      -16.22     12.38 o 
  -7   8   5       19.83        6.49     17.09 o 
  -6   8   5        2.46        3.26      6.57 o 
  -5   8   5       26.35       21.42     10.24 o 
  -4   8   5       90.21       90.68     10.10 o 
  -3   8   5       61.06       64.97      6.54 o 
  -2   8   5       26.74       27.59      4.78 o 
  -1   8   5      232.80      223.66     10.64 o 
   0   8   5        4.60        3.50      3.58 o 
   1   8   5       73.34       64.57      6.67 o 
   2   8   5      700.86      716.47     20.98 o 
   3   8   5       15.27       32.44      7.22 o 
   4   8   5       11.05        3.48      9.47 o 
   5   8   5       14.36        3.89     14.71 o 
  -8   9   5        1.86       -6.85     23.58 o 
  -7   9   5       15.01      -13.20     11.07 o 
  -6   9   5        3.00        5.13      6.57 o 
  -5   9   5       10.04        8.75      6.40 o 
  -4   9   5        0.06       -7.12      4.75 o 
  -3   9   5       41.01       37.98      6.89 o 
  -2   9   5       13.28        7.85      4.81 o 
  -1   9   5        0.02       -2.23      3.25 o 
   0   9   5       70.48       72.45      6.90 o 
   1   9   5        0.22        5.21      4.52 o 
   2   9   5       69.43       88.51      9.27 o 
   3   9   5       28.46       23.75      6.70 o 
   4   9   5       60.20       68.67     11.62 o 
   5   9   5       16.16       -9.52     13.41 o 
  -8  10   5        0.00      -16.26     12.90 o 
  -7  10   5        0.78        0.00     13.09 o 
  -6  10   5       15.50        0.75      6.70 o 
  -5  10   5       35.78       32.12      7.71 o 
  -4  10   5       23.64       48.72      7.75 o 
  -3  10   5       35.64       32.99      5.50 o 
  -2  10   5       25.20       26.76      5.03 o 
  -1  10   5       19.86       18.77      4.50 o 
   0  10   5        5.61        9.66      4.27 o 
   1  10   5       94.34      101.45      9.39 o 
   2  10   5        2.29       -0.24      5.06 o 
   3  10   5        8.98       13.80      7.81 o 
   4  10   5       88.63      109.47     22.64 o 
   5  10   5        1.15        0.00     14.71 o 
  -8  11   5        0.11      -15.02     31.80 o 
  -7  11   5       47.39       27.12     15.77 o 
  -6  11   5       15.10       21.19     10.02 o 
  -5  11   5        0.08       -0.98      5.96 o 
  -4  11   5        6.25       -0.93      5.52 o 
  -3  11   5        9.40        8.46      4.29 o 
  -2  11   5        2.57        4.39      4.00 o 
  -1  11   5       22.77       20.63      4.93 o 
   0  11   5        2.02        3.72      4.22 o 
   1  11   5       59.71       64.20      9.55 o 
   2  11   5       30.27       28.12      6.64 o 
   3  11   5       15.78       17.43      8.00 o 
   4  11   5        2.01        3.42     11.33 o 
   5  11   5        0.97        5.75     11.75 o 
  -8  12   5        7.94      -18.95     12.64 o 
  -7  12   5       14.06        7.94     14.00 o 
  -6  12   5        0.08       -2.24     14.26 o 
  -5  12   5       33.03       42.56     10.94 o 
  -4  12   5        2.65       -0.59      5.77 o 
  -3  12   5        0.54       -3.22      3.87 o 
  -2  12   5       13.42       15.60      6.62 o 
  -1  12   5      123.00      126.36      9.26 o 
   0  12   5        0.03       -2.66      3.82 o 
   1  12   5        1.56        3.54      4.91 o 
   2  12   5       40.22       26.37      6.80 o 
   3  12   5        5.58        8.27      6.91 o 
   4  12   5        0.31       15.95      8.20 o 
   5  12   5        1.22        8.87     11.93 o 
  -8  13   5        0.12      -12.29     14.28 o 
  -7  13   5       14.12       -8.98     32.02 o 
  -6  13   5        2.14        8.04      8.51 o 
  -5  13   5        1.43        6.44      6.64 o 
  -4  13   5       35.83       32.48      6.97 o 
  -3  13   5        7.70        6.29      4.42 o 
  -2  13   5       39.65       32.86      6.71 o 
  -1  13   5        4.86        3.58      4.36 o 
   0  13   5        9.08        6.36      4.29 o 
   1  13   5        3.70        3.87      4.73 o 
   2  13   5        0.08        2.75      5.38 o 
   3  13   5       83.01       55.44     13.80 o 
   4  13   5        0.22        5.74      7.81 o 
  -7  14   5       48.36       48.23     17.88 o 
  -6  14   5       10.88       17.00     10.02 o 
  -5  14   5        1.34        3.77      6.59 o 
  -4  14   5        3.38        4.95      5.78 o 
  -3  14   5       11.34       11.44      5.22 o 
  -2  14   5      126.66       99.26      8.12 o 
  -1  14   5        4.62       -2.14      3.92 o 
   0  14   5       80.39       74.87      7.36 o 
   1  14   5       10.23       13.54      6.14 o 
   2  14   5        8.28       -3.46      5.33 o 
   3  14   5        2.06       -2.82      7.63 o 
   4  14   5       34.59       24.51      9.60 o 
  -7  15   5       22.99       16.19     14.85 o 
  -6  15   5        0.35       -7.44      7.91 o 
  -5  15   5       39.87       43.68      9.18 o 
  -4  15   5      102.73      105.16     10.98 o 
  -3  15   5        2.41        3.98      4.46 o 
  -2  15   5        9.48       11.95      4.85 o 
  -1  15   5       47.47       62.39      7.26 o 
   0  15   5        7.72        9.90      5.46 o 
   1  15   5      116.64      115.86     10.78 o 
   2  15   5        1.31       13.49      6.19 o 
   3  15   5        1.31        3.50      9.04 o 
   4  15   5        3.63       10.36      8.74 o 
  -7  16   5        0.34      -10.95      9.24 o 
  -6  16   5        0.52        0.87      9.22 o 
  -5  16   5       61.33       81.53     12.81 o 
  -4  16   5       26.19       11.76      6.51 o 
  -3  16   5       63.93       66.85      7.43 o 
  -2  16   5        0.65       -0.46      4.32 o 
  -1  16   5      153.15      161.96      9.93 o 
   0  16   5        0.35        1.78      5.29 o 
   1  16   5       24.61       20.83      6.55 o 
   2  16   5      129.43      139.71     12.25 o 
   3  16   5        0.20       11.66     10.08 o 
   4  16   5        1.24       15.43      8.99 o 
  -7  17   5       16.39       20.56     11.81 o 
  -6  17   5        0.18       -8.34      8.84 o 
  -5  17   5       16.86       18.76      9.81 o 
  -4  17   5       18.86        9.21      8.90 o 
  -3  17   5       17.85       34.83      6.38 o 
  -2  17   5       65.28       66.71      7.84 o 
  -1  17   5       55.59       58.70      7.31 o 
   0  17   5        0.24       -3.24      5.17 o 
   1  17   5       34.65       37.86     10.49 o 
   2  17   5        8.21       12.18      6.78 o 
   3  17   5        2.63       12.29      8.12 o 
   4  17   5        0.02       -2.74      7.81 o 
  -7  18   5       44.28       44.84     13.15 o 
  -6  18   5       28.01        6.43     13.88 o 
  -5  18   5       38.22       37.96     10.77 o 
  -4  18   5        2.43       14.06      6.93 o 
  -3  18   5      450.18      456.39     17.70 o 
  -2  18   5       17.48       13.17      7.55 o 
  -1  18   5      309.28      280.74     12.61 o 
   0  18   5       10.47        6.63      5.78 o 
   1  18   5        7.32        6.79      6.04 o 
   2  18   5        6.80        7.74      7.21 o 
   3  18   5       23.00        9.06      8.26 o 
   4  18   5        1.01        8.53      8.52 o 
  -7  19   5        0.55        4.22     15.12 o 
  -6  19   5        5.80       13.11     11.35 o 
  -5  19   5      183.93      135.05     15.99 o 
  -4  19   5       11.27       10.46      7.64 o 
  -3  19   5      339.98      294.45     16.61 o 
  -2  19   5        0.16        0.99      4.84 o 
  -1  19   5       40.31       32.95      6.46 o 
   0  19   5       16.89       22.12      7.12 o 
   1  19   5      256.64      227.30     14.61 o 
   2  19   5        5.19       -4.57      6.75 o 
   3  19   5        2.40        1.67      7.55 o 
   4  19   5        2.10        6.36      9.33 o 
  -7  20   5       16.88        8.77     11.13 o 
  -6  20   5        2.14        2.02      9.86 o 
  -5  20   5       49.61       63.57     15.39 o 
  -4  20   5        7.15        8.81      7.22 o 
  -3  20   5       94.06       87.05     10.24 o 
  -2  20   5        7.16       13.94      5.79 o 
  -1  20   5       60.49       52.09      7.34 o 
   0  20   5       80.05       86.92     13.99 o 
   1  20   5        8.30        1.80      5.66 o 
   2  20   5        2.74       11.32      9.91 o 
   3  20   5        4.16       10.88      9.70 o 
   4  20   5        0.19       18.44      9.93 o 
  -6  21   5        1.32       -5.33      9.41 o 
  -5  21   5        6.18        9.39      8.93 o 
  -4  21   5        7.07        8.44      7.28 o 
  -3  21   5       15.54       12.11      6.82 o 
  -2  21   5      105.01      111.62      9.49 o 
  -1  21   5       12.39        9.13      6.23 o 
   0  21   5       18.76       20.09      7.06 o 
   1  21   5        8.50        0.64      6.22 o 
   2  21   5       16.19        5.85      9.94 o 
   3  21   5        0.77        1.86      8.90 o 
  -6  22   5        5.70        9.13     10.12 o 
  -5  22   5        1.78        8.24      9.81 o 
  -4  22   5       47.46       44.70     11.34 o 
  -3  22   5       46.59       35.79     14.30 o 
  -2  22   5        6.58       11.62      5.37 o 
  -1  22   5       98.70       89.75     10.54 o 
   0  22   5       22.25       25.80      7.71 o 
   1  22   5       21.71       22.36      7.41 o 
   2  22   5       11.14       10.60      8.93 o 
   3  22   5        8.57       16.27     15.44 o 
  -6  23   5        5.07        0.87     10.02 o 
  -5  23   5       20.31        5.08      9.63 o 
  -4  23   5        1.33       10.77      9.59 o 
  -3  23   5       26.23       21.54      8.56 o 
  -2  23   5       42.76       38.81      7.15 o 
  -1  23   5       43.30       31.02      7.94 o 
   0  23   5       21.17       22.82      7.90 o 
   1  23   5        1.76        3.85      6.88 o 
   2  23   5        0.00        7.74      9.39 o 
   3  23   5        4.54       14.03      9.22 o 
  -6  24   5        2.07       13.73     11.60 o 
  -5  24   5       45.43       53.17     13.23 o 
  -4  24   5       17.59       10.37      9.27 o 
  -3  24   5        0.39       -1.02      6.18 o 
  -2  24   5        1.35        2.86      5.47 o 
  -1  24   5        5.33        7.82      6.45 o 
   0  24   5        1.46        7.24      6.80 o 
   1  24   5       64.33       51.78     10.90 o 
   2  24   5        0.00        4.70      7.55 o 
   3  24   5        8.07        8.88      8.53 o 
  -6  25   5        5.26        3.41     10.48 o 
  -5  25   5        0.00       17.03     16.15 o 
  -4  25   5        0.86        1.87      8.98 o 
  -3  25   5        0.66       -1.74      6.20 o 
  -2  25   5       71.97      100.91     11.79 o 
  -1  25   5       30.54       51.35      8.95 o 
   0  25   5        5.82        6.27      6.84 o 
   1  25   5        1.50       12.14      9.94 o 
   2  25   5        1.59        2.93      7.82 o 
  -5  26   5        0.06        8.92     10.67 o 
  -4  26   5        1.93       -1.26      8.48 o 
  -3  26   5       16.79       24.92      8.51 o 
  -2  26   5        5.87       14.72      9.37 o 
  -1  26   5       12.67       13.16      6.82 o 
   0  26   5       18.98       29.26      8.56 o 
   1  26   5        0.66        8.00     10.71 o 
   2  26   5        3.25        9.30      8.89 o 
  -5  27   5        1.75       -2.01     16.48 o 
  -4  27   5        0.16        1.72      9.43 o 
  -3  27   5       13.01       10.63      9.94 o 
  -2  27   5       28.80       32.11     14.46 o 
  -1  27   5        5.25        4.68      6.86 o 
   0  27   5       20.46       20.09     14.54 o 
   1  27   5        0.89        9.70      8.22 o 
   2  27   5        8.03       16.98      8.34 o 
  -5  28   5       11.97       18.10     10.74 o 
  -4  28   5        1.47       -7.17     13.11 o 
  -3  28   5        0.20       19.16      9.87 o 
  -2  28   5        0.63        2.56     12.02 o 
  -1  28   5        0.03        6.06     10.62 o 
   0  28   5        3.25       12.54      8.55 o 
   1  28   5       14.50       21.51      9.25 o 
  -4  29   5        0.21       10.01     14.26 o 
  -3  29   5        3.00       17.03     10.27 o 
  -2  29   5       10.34       16.26      9.34 o 
  -1  29   5        0.04        8.10      7.61 o 
   0  29   5        1.00        9.43      9.61 o 
   1  29   5        0.04        0.80      8.16 o 
  -4  30   5        0.74       10.81     10.28 o 
  -3  30   5       12.01       21.18     14.89 o 
  -2  30   5        6.37        9.22     11.76 o 
  -1  30   5       18.82       22.12     15.11 o 
   0  30   5        2.61       12.41      8.99 o 
  -3  31   5        6.13       29.46     14.10 o 
  -2  31   5        0.09       20.05     12.53 o 
  -1  31   5       24.43       23.24     10.22 o 
   0  31   5        0.62       10.35      8.24 o 
  -8   0   6        0.36       13.41     16.87 o 
  -6   0   6       13.88       -0.43     12.11 o 
  -4   0   6        3.47        5.85      7.63 o 
  -2   0   6        0.26       -2.91      7.38 o 
   0   0   6      462.43      405.35     21.87 o 
   2   0   6        1.13        4.41      7.49 o 
  -8   1   6        4.78        6.06     16.01 o 
  -7   1   6        1.12       15.14     10.55 o 
  -6   1   6        0.53        1.27      8.24 o 
  -5   1   6       29.43       22.93      8.80 o 
  -4   1   6        0.56       -4.54      4.70 o 
  -3   1   6       12.33        8.71      5.13 o 
  -2   1   6       51.94       58.63      9.13 o 
  -1   1   6        1.95        6.61      5.64 o 
   0   1   6       61.09       76.85      8.40 o 
   1   1   6       97.05       74.94      8.60 o 
   2   1   6       65.18       61.00     10.91 o 
   3   1   6        9.97       12.98      9.12 o 
   4   1   6       29.22        6.92     13.41 o 
  -8   2   6        0.14        7.35     17.31 o 
  -7   2   6        0.78       10.60     10.40 o 
  -6   2   6       31.07       35.35     12.55 o 
  -5   2   6       31.16       34.87      7.05 o 
  -4   2   6       42.09       45.22      9.24 o 
  -3   2   6       58.03       57.98      7.71 o 
  -2   2   6      286.60      289.46     18.97 o 
  -1   2   6       69.39       46.46      8.40 o 
   0   2   6      182.97      198.33     15.55 o 
   1   2   6      108.64      125.07     10.48 o 
   2   2   6       19.30       22.03      7.54 o 
   3   2   6       55.12       42.35     12.36 o 
   4   2   6        0.03      -17.31     12.11 o 
  -8   3   6        0.11        5.62     16.01 o 
  -7   3   6       10.03       -1.94      9.35 o 
  -6   3   6       54.51       80.03     20.12 o 
  -5   3   6       19.75       21.13      7.72 o 
  -4   3   6      362.97      372.93     25.54 o 
  -3   3   6      380.65      381.77     26.48 o 
  -2   3   6        9.39       12.16      5.93 o 
  -1   3   6      566.67      515.61     41.09 o 
   0   3   6      442.19      367.37     17.22 o 
   1   3   6      394.41      423.76     18.92 o 
   2   3   6        1.94       12.41      6.99 o 
   3   3   6       75.15       43.23     11.88 o 
   4   3   6       25.95       42.83     18.17 o 
  -8   4   6        4.36       10.38     17.74 o 
  -7   4   6        0.07        6.70     10.65 o 
  -6   4   6       36.65       30.57     17.95 o 
  -5   4   6      175.42      174.60     16.05 o 
  -4   4   6      130.42      155.06     10.91 o 
  -3   4   6       51.48       42.27     15.12 o 
  -2   4   6      744.17      746.38     20.22 o 
  -1   4   6      459.80      457.64     15.72 o 
   0   4   6       29.46       33.27     10.00 o 
   1   4   6      392.10      382.43     18.41 o 
   2   4   6       54.06       41.95      9.06 o 
   3   4   6        3.16      -10.69      7.80 o 
   4   4   6        0.02        0.00     13.41 o 
  -8   5   6        0.17       30.72     19.90 o 
  -7   5   6        1.45        5.09     10.39 o 
  -6   5   6        6.09       16.45      9.47 o 
  -5   5   6        1.56        3.59      6.43 o 
  -4   5   6       45.82       47.73      7.29 o 
  -3   5   6      234.09      238.59     19.22 o 
  -2   5   6      106.60      118.52     10.67 o 
  -1   5   6      220.74      214.08     12.40 o 
   0   5   6      123.92      160.81     11.22 o 
   1   5   6      146.62      141.57     17.31 o 
   2   5   6       26.70       30.70      9.94 o 
   3   5   6        2.13       12.11     13.41 o 
   4   5   6       17.58       -0.87     14.28 o 
  -8   6   6        0.47        0.43     16.01 o 
  -7   6   6        0.01        4.53      9.12 o 
  -6   6   6        0.19        1.81      8.73 o 
  -5   6   6        0.25        1.96      6.48 o 
  -4   6   6        0.17       -2.74      4.92 o 
  -3   6   6       23.64       18.02      6.04 o 
  -2   6   6       42.64       52.70      7.50 o 
  -1   6   6       15.47       13.23      7.92 o 
   0   6   6       98.39       96.01      9.42 o 
   1   6   6       28.50       25.50     10.74 o 
   2   6   6       16.49        6.96      8.00 o 
   3   6   6        2.59        2.37      8.10 o 
   4   6   6        3.26        7.35     14.28 o 
  -8   7   6        0.06       22.06     17.74 o 
  -7   7   6        8.08       -3.89     15.14 o 
  -6   7   6       19.96       35.37     13.18 o 
  -5   7   6       12.64        7.19      7.33 o 
  -4   7   6       53.53       45.16      7.42 o 
  -3   7   6      232.11      237.53     15.30 o 
  -2   7   6        3.51        0.81      4.44 o 
  -1   7   6       63.67       59.37      7.88 o 
   0   7   6      100.15      111.29     16.49 o 
   1   7   6        0.57        6.02      6.82 o 
   2   7   6        8.74       16.14      7.24 o 
   3   7   6      143.93      151.87     21.21 o 
   4   7   6        0.76       15.14     15.58 o 
  -8   8   6        7.49       26.39     18.60 o 
  -7   8   6        0.04       17.31     17.31 o 
  -6   8   6       34.64       39.36     10.61 o 
  -5   8   6       39.10       31.69     12.11 o 
  -4   8   6       45.03       54.38      9.18 o 
  -3   8   6        0.06        3.35      4.92 o 
  -2   8   6      189.84      177.63     13.61 o 
  -1   8   6      245.26      244.28     13.12 o 
   0   8   6       71.60       63.40      8.33 o 
   1   8   6      124.10      105.00     18.94 o 
   2   8   6        0.03       -0.13      6.06 o 
   3   8   6        0.66       13.55      7.17 o 
   4   8   6        1.75        6.06     15.14 o 
  -8   9   6        6.29       23.80     19.90 o 
  -7   9   6        3.34       17.31     17.31 o 
  -6   9   6        6.97       -8.98      7.01 o 
  -5   9   6        0.13       -7.45      5.95 o 
  -4   9   6       12.93        4.40      6.43 o 
  -3   9   6       14.87        5.18      5.27 o 
  -2   9   6       36.62       37.03      6.90 o 
  -1   9   6        2.79       10.06      5.10 o 
   0   9   6       44.64       40.33      6.92 o 
   1   9   6       16.31       16.12      7.12 o 
   2   9   6       48.36       20.12      9.84 o 
   3   9   6       31.05        7.14      9.48 o 
   4   9   6        4.54        3.46     13.84 o 
  -7  10   6        1.02        1.73     15.14 o 
  -6  10   6       20.97       15.94      7.94 o 
  -5  10   6        3.21       -7.82      6.84 o 
  -4  10   6        0.41        7.59     12.90 o 
  -3  10   6        5.36        0.28      5.07 o 
  -2  10   6        0.19       -0.95      4.62 o 
  -1  10   6       37.68       29.15      6.81 o 
   0  10   6      270.02      294.39     14.39 o 
   1  10   6        0.07       15.24      6.78 o 
   2  10   6        8.81        7.26      6.60 o 
   3  10   6       19.63        6.27     10.38 o 
   4  10   6        6.11       10.38     14.71 o 
  -7  11   6        0.19       -9.09     13.84 o 
  -6  11   6        3.58       14.17      8.12 o 
  -5  11   6        5.28       10.53      7.14 o 
  -4  11   6        0.23       -0.35      6.81 o 
  -3  11   6        4.38        4.64      5.06 o 
  -2  11   6        3.44        9.25      5.39 o 
  -1  11   6       20.94       24.68      6.45 o 
   0  11   6        0.14        3.68      5.56 o 
   1  11   6       45.45       38.82      8.91 o 
   2  11   6        9.64       24.20      8.19 o 
   3  11   6       12.64       31.33     22.50 o 
   4  11   6        0.71       -2.60     16.44 o 
  -7  12   6        0.04      -14.28     14.28 o 
  -6  12   6        4.40       18.38      8.71 o 
  -5  12   6        3.84       -3.65      6.87 o 
  -4  12   6        0.09        0.85      6.37 o 
  -3  12   6       15.28       12.59      5.78 o 
  -2  12   6       44.55       37.29      7.16 o 
  -1  12   6       27.22       18.88      8.60 o 
   0  12   6        0.04       11.54      6.66 o 
   1  12   6       44.17       45.95      9.22 o 
   2  12   6       80.76       77.53     22.96 o 
   3  12   6       13.32        7.28     10.04 o 
   4  12   6        1.82       -6.92     15.14 o 
  -7  13   6        3.78       12.55     18.17 o 
  -6  13   6        0.59       -1.14      9.73 o 
  -5  13   6        1.02       -4.46      6.68 o 
  -4  13   6       14.09        6.45      6.92 o 
  -3  13   6        0.63        0.36      5.14 o 
  -2  13   6       43.88       32.90      6.95 o 
  -1  13   6       35.99       32.98      7.04 o 
   0  13   6        4.77       -2.95      6.23 o 
   1  13   6       12.62        7.55      6.96 o 
   2  13   6        4.49        4.24      6.89 o 
   3  13   6       17.18       22.66     11.58 o 
  -7  14   6        5.30       15.58     19.47 o 
  -6  14   6        2.96       24.66     11.63 o 
  -5  14   6        8.60        8.87      7.65 o 
  -4  14   6       11.54        5.95      6.96 o 
  -3  14   6       27.40       31.61      7.19 o 
  -2  14   6        0.07       -0.83      4.78 o 
  -1  14   6        5.78       -4.58      4.87 o 
   0  14   6       41.45       46.33      9.65 o 
   1  14   6       38.36       27.62      8.35 o 
   2  14   6        4.23        4.43      7.77 o 
   3  14   6        0.00       -5.19     12.55 o 
  -7  15   6        0.08       -0.70     10.50 o 
  -6  15   6       39.70       15.52     23.58 o 
  -5  15   6       11.98       11.13     10.58 o 
  -4  15   6        0.04       12.00      7.79 o 
  -3  15   6        0.11       -2.58      5.06 o 
  -2  15   6        0.19       -4.00      4.74 o 
  -1  15   6       40.91       38.59      9.24 o 
   0  15   6       12.15        9.73      7.50 o 
   1  15   6       28.22       36.37     11.53 o 
   2  15   6        0.80        7.56      8.19 o 
   3  15   6        0.29       -6.06     13.84 o 
  -7  16   6       19.18       12.50     12.50 o 
  -6  16   6        0.63       14.23     12.01 o 
  -5  16   6       20.48       45.38     10.54 o 
  -4  16   6       50.33       55.51     16.35 o 
  -3  16   6       56.12       60.44      9.02 o 
  -2  16   6        5.35        6.87      5.27 o 
  -1  16   6       26.67       22.31      6.77 o 
   0  16   6        6.90       10.49      7.37 o 
   1  16   6        5.21       -1.82      6.35 o 
   2  16   6        0.00        0.61      7.43 o 
   3  16   6        3.36        3.46     13.84 o 
  -7  17   6       30.90       31.62     15.58 o 
  -6  17   6       42.48       21.41     13.00 o 
  -5  17   6      107.53      124.98     14.33 o 
  -4  17   6       15.36        7.08      7.87 o 
  -3  17   6        0.28       -2.54      5.48 o 
  -2  17   6       30.85       16.57      6.49 o 
  -1  17   6       76.91       41.06      7.48 o 
   0  17   6        0.92       -0.95      6.23 o 
   1  17   6        1.74        2.95      7.47 o 
   2  17   6        8.80        6.16     13.84 o 
   3  17   6       15.81       31.15     18.60 o 
  -7  18   6        4.06       10.38     14.06 o 
  -6  18   6        3.17        3.03     10.71 o 
  -5  18   6       16.44       22.90      9.02 o 
  -4  18   6       11.52        8.08      7.50 o 
  -3  18   6       34.10       25.16     24.56 o 
  -2  18   6       21.25       11.97      5.91 o 
  -1  18   6       11.42        9.08      7.22 o 
   0  18   6       53.88       52.61     11.69 o 
   1  18   6        3.11       -1.49      6.91 o 
   2  18   6        0.37        6.96      9.60 o 
   3  18   6        0.27        9.41     22.71 o 
  -6  19   6        0.37        2.09     11.00 o 
  -5  19   6        1.04       -2.39      9.73 o 
  -4  19   6       41.27       34.04      9.58 o 
  -3  19   6        3.08        4.37      7.55 o 
  -2  19   6        0.54        0.89      5.16 o 
  -1  19   6        1.78        8.59      5.96 o 
   0  19   6       13.05       20.48      9.72 o 
   1  19   6       13.12       13.16      8.42 o 
   2  19   6        2.16        1.73      9.48 o 
   3  19   6       28.40       46.17     20.98 o 
  -6  20   6        0.88       -5.16     10.65 o 
  -5  20   6       39.54       35.45     13.06 o 
  -4  20   6        0.00        1.10      6.88 o 
  -3  20   6       57.20       48.63      9.05 o 
  -2  20   6       12.39       11.08      5.64 o 
  -1  20   6        4.75        6.98      6.15 o 
   0  20   6        0.55        4.98      7.06 o 
   1  20   6        8.10        8.16      7.31 o 
   2  20   6        0.06        9.40     10.39 o 
  -6  21   6        2.48      -14.02     14.06 o 
  -5  21   6       42.54       47.05     16.44 o 
  -4  21   6        2.50        8.77      7.17 o 
  -3  21   6        0.15       11.06      7.23 o 
  -2  21   6       31.91       35.99      7.18 o 
  -1  21   6        2.32       15.69      6.89 o 
   0  21   6       12.24        9.71      6.80 o 
   1  21   6        4.41        7.92      8.49 o 
   2  21   6        1.10        1.51     10.16 o 
  -6  22   6        0.01       -2.48     11.09 o 
  -5  22   6        0.00       -2.23      9.82 o 
  -4  22   6        3.31        3.18      9.43 o 
  -3  22   6        0.30        6.51      6.67 o 
  -2  22   6        9.70       10.28      5.87 o 
  -1  22   6        4.93       11.86      6.90 o 
   0  22   6        9.66       10.97      7.12 o 
   1  22   6        3.68       19.24      8.09 o 
   2  22   6        3.67       -0.74      9.35 o 
  -5  23   6        0.08       13.61     13.61 o 
  -4  23   6        1.99       24.72      8.65 o 
  -3  23   6        4.53       13.95      7.29 o 
  -2  23   6        2.50        7.82      6.43 o 
  -1  23   6        3.84        7.70      8.62 o 
   0  23   6       22.94       22.99      8.09 o 
   1  23   6        0.29       12.97      7.55 o 
   2  23   6        0.24       10.73     18.82 o 
  -5  24   6        9.83       11.02     10.63 o 
  -4  24   6        0.37       -1.13     18.09 o 
  -3  24   6       20.38       18.62      7.84 o 
  -2  24   6        2.74       12.24      7.25 o 
  -1  24   6       28.33       32.52      8.79 o 
   0  24   6        7.27        8.37      7.42 o 
   1  24   6        4.11        1.98      7.44 o 
  -5  25   6        0.24       12.01     14.25 o 
  -4  25   6        0.32        5.82     10.45 o 
  -3  25   6       27.45       27.94      8.75 o 
  -2  25   6        0.19        0.05     12.43 o 
  -1  25   6        4.58        7.27      6.87 o 
   0  25   6        5.30       12.08      7.94 o 
   1  25   6        0.48       23.17     16.87 o 
  -4  26   6        0.05       14.84     10.62 o 
  -3  26   6       10.27       25.48      8.74 o 
  -2  26   6        4.27       19.14     13.38 o 
  -1  26   6       25.41       34.71      8.78 o 
   0  26   6       11.04       10.29      8.07 o 
   1  26   6        2.78       14.41     10.86 o 
  -4  27   6       16.02       38.05     15.70 o 
  -3  27   6        1.03       10.26      8.15 o 
  -2  27   6        5.86       10.56      9.13 o 
  -1  27   6        1.51       15.61      8.23 o 
   0  27   6        4.04       -0.27      6.77 o 
  -3  28   6       10.70        1.72     10.19 o 
  -2  28   6       16.19       26.16     10.96 o 
  -1  28   6        0.25       -0.87      7.58 o 
  -2  29   6        2.23       13.92     10.20 o 
  -7   0   7        7.11       29.42     17.31 o 
  -5   0   7      200.60      226.91     20.33 o 
  -3   0   7       23.18       25.72      9.33 o 
  -1   0   7      219.49      217.19     27.69 o 
   1   0   7       33.75       43.11     11.78 o 
   3   0   7        9.72        4.33     13.84 o 
  -7   1   7       74.17       94.63     17.41 o 
  -6   1   7       29.73       34.61     17.52 o 
  -5   1   7       22.80       24.54      7.26 o 
  -4   1   7        0.99        4.57      5.44 o 
  -3   1   7      304.96      315.75     28.95 o 
  -2   1   7        0.40        2.61      5.31 o 
  -1   1   7      157.21      114.07     12.72 o 
   0   1   7        0.03       11.24      5.78 o 
   1   1   7       11.14       17.58      6.29 o 
   2   1   7        0.40        7.35      9.18 o 
   3   1   7        0.52        9.09     10.40 o 
  -7   2   7       15.03       11.68     11.31 o 
  -6   2   7        5.68       11.68     10.10 o 
  -5   2   7       77.95       70.68      9.54 o 
  -4   2   7       14.62        6.18      5.80 o 
  -3   2   7       39.53       36.40      7.40 o 
  -2   2   7        1.72        2.37      5.89 o 
  -1   2   7      171.48      178.02     12.73 o 
   0   2   7        4.74        4.47      6.14 o 
   1   2   7        3.81        6.52      5.98 o 
   2   2   7        3.75        6.28     17.09 o 
   3   2   7        8.38       11.80     11.31 o 
  -7   3   7        0.25       15.14     11.01 o 
  -6   3   7        0.79       -0.52     13.84 o 
  -5   3   7       35.08       30.88      9.16 o 
  -4   3   7       16.69       26.20      7.15 o 
  -3   3   7       78.73       90.54     10.01 o 
  -2   3   7       13.21       19.69      7.22 o 
  -1   3   7       18.04       25.19      6.87 o 
   0   3   7        8.01        3.13      6.36 o 
   1   3   7        0.14        3.24      7.94 o 
   2   3   7        1.40        3.17      9.33 o 
   3   3   7        0.65       20.18     13.20 o 
  -7   4   7       10.00       14.70     11.16 o 
  -6   4   7        0.83       27.34     11.27 o 
  -5   4   7       13.11       10.64     10.16 o 
  -4   4   7       81.53       68.27      8.91 o 
  -3   4   7        4.39        8.90      5.90 o 
  -2   4   7        3.05        7.55      5.54 o 
  -1   4   7        3.01       10.72      6.48 o 
   0   4   7        3.11       12.32      6.16 o 
   1   4   7        0.21        2.88      7.58 o 
   2   4   7       26.48        6.80      9.97 o 
   3   4   7        5.55       -0.43     15.58 o 
  -7   5   7        1.66       16.01     12.54 o 
  -6   5   7      126.25      135.18     18.77 o 
  -5   5   7       95.02      101.95     12.51 o 
  -4   5   7       17.98       20.64      6.92 o 
  -3   5   7      115.35       87.43     11.65 o 
  -2   5   7       98.34       84.57      9.99 o 
  -1   5   7        0.32       -7.07      5.01 o 
   0   5   7       12.65        9.64      6.19 o 
   1   5   7        7.07        9.20      7.28 o 
   2   5   7        0.61        4.76      9.16 o 
   3   5   7        2.35        2.60     13.41 o 
  -7   6   7       30.20       58.17     25.53 o 
  -6   6   7       11.24        9.26      8.33 o 
  -5   6   7       30.41       18.80     11.78 o 
  -4   6   7      163.84      180.15     12.80 o 
  -3   6   7        9.16       11.36      8.18 o 
  -2   6   7        0.26       -2.33      5.24 o 
  -1   6   7       67.75       71.89      9.37 o 
   0   6   7       10.87       13.11      6.45 o 
   1   6   7       40.76       33.26      9.19 o 
   2   6   7       22.46       32.67      9.76 o 
   3   6   7        5.90       17.31     31.15 o 
  -7   7   7        9.32       -0.12     11.09 o 
  -6   7   7        9.59        2.17      7.67 o 
  -5   7   7        0.92        9.62      8.95 o 
  -4   7   7        6.71        7.92      5.92 o 
  -3   7   7       36.51       26.03      7.20 o 
  -2   7   7       28.00       18.70      6.42 o 
  -1   7   7       67.59       62.32      8.70 o 
   0   7   7        0.47        3.03      5.44 o 
   1   7   7       18.61       23.55      8.40 o 
   2   7   7        5.05        6.47      7.67 o 
   3   7   7       10.18       15.58     16.87 o 
  -7   8   7       14.17       17.42     12.87 o 
  -6   8   7        1.46       -5.17      8.87 o 
  -5   8   7        5.20        8.43      8.01 o 
  -4   8   7        8.60       10.57      6.36 o 
  -3   8   7      175.46      190.53     13.80 o 
  -2   8   7       59.85       67.21     18.65 o 
  -1   8   7        3.56        6.31      5.98 o 
   0   8   7        0.02        3.77      5.42 o 
   1   8   7       46.25       57.67     11.76 o 
   2   8   7       21.20       21.29      8.66 o 
   3   8   7        0.28       -2.60     13.84 o 
  -7   9   7       15.39       12.11     16.44 o 
  -6   9   7        7.67       13.22      8.57 o 
  -5   9   7      102.06      106.27     14.62 o 
  -4   9   7        0.55       15.40      6.67 o 
  -3   9   7        0.00        0.49      5.43 o 
  -2   9   7        0.00       -1.97      5.30 o 
  -1   9   7       12.01       11.76      6.08 o 
   0   9   7        1.09       11.56      7.18 o 
   1   9   7       15.94       14.51      7.89 o 
   2   9   7       11.31       12.82      8.19 o 
   3   9   7        7.17        8.22     15.58 o 
  -7  10   7       13.78       39.80     19.47 o 
  -6  10   7        7.75       -1.61      7.99 o 
  -5  10   7        4.57       -0.12      7.05 o 
  -4  10   7        2.17        7.96      7.49 o 
  -3  10   7       47.62       38.35      7.72 o 
  -2  10   7       12.01       14.89      6.81 o 
  -1  10   7        2.29        9.11      5.49 o 
   0  10   7        1.72        3.37      6.91 o 
   1  10   7        1.16        3.10      7.07 o 
   2  10   7       18.17       20.69     10.83 o 
   3  10   7        1.58      -10.82     14.28 o 
  -7  11   7        0.44        8.65     16.44 o 
  -6  11   7        0.25        0.72      8.32 o 
  -5  11   7        0.06       -2.07      7.25 o 
  -4  11   7       19.44       15.00      8.09 o 
  -3  11   7       18.90        9.01      6.11 o 
  -2  11   7       14.05       -2.16      5.42 o 
  -1  11   7       39.21       34.82      7.81 o 
   0  11   7        8.60        5.71      7.51 o 
   1  11   7        9.78       10.40      7.72 o 
   2  11   7        0.92       -2.47      7.74 o 
  -7  12   7        3.43       25.09     17.74 o 
  -6  12   7        1.96       -9.01      7.82 o 
  -5  12   7        0.48        9.45      8.29 o 
  -4  12   7        2.41        2.62      7.40 o 
  -3  12   7       13.76        3.53      5.95 o 
  -2  12   7       17.21       22.09      6.62 o 
  -1  12   7        9.11        1.07      7.93 o 
   0  12   7        3.47        0.47      6.56 o 
   1  12   7        7.33       -2.93      6.56 o 
   2  12   7        9.34       22.98      9.90 o 
  -7  13   7        1.07       -7.35     13.84 o 
  -6  13   7        1.26       -2.53      8.62 o 
  -5  13   7        0.18        1.21      7.51 o 
  -4  13   7        0.14       -3.76      6.72 o 
  -3  13   7        6.50       18.26      6.77 o 
  -2  13   7        5.14       20.94      6.67 o 
  -1  13   7       34.09       32.69      9.62 o 
   0  13   7       20.49       16.92      8.39 o 
   1  13   7       24.54       40.27      9.98 o 
   2  13   7       27.02       32.92     14.98 o 
  -6  14   7        5.35       -2.95      8.69 o 
  -5  14   7        5.47       12.40      8.74 o 
  -4  14   7        2.96        3.52      7.33 o 
  -3  14   7        0.55       -0.88      5.36 o 
  -2  14   7       11.91        0.41      5.90 o 
  -1  14   7        2.29        0.12      5.56 o 
   0  14   7        1.14        1.32      7.00 o 
   1  14   7        8.68       15.55      8.23 o 
   2  14   7        0.88        1.47     10.44 o 
  -6  15   7        0.40       16.92     11.44 o 
  -5  15   7        1.84        9.32      8.36 o 
  -4  15   7        0.44        8.19      7.82 o 
  -3  15   7        0.00       -3.11      5.68 o 
  -2  15   7        0.19        7.56      6.24 o 
  -1  15   7       16.09       14.02      8.00 o 
   0  15   7        8.70        7.19      7.81 o 
   1  15   7       14.81       -4.22      7.13 o 
   2  15   7        4.68        7.16     12.19 o 
  -6  16   7        1.04      -16.18     11.90 o 
  -5  16   7        4.19        5.42      8.16 o 
  -4  16   7        4.42       -3.16      7.10 o 
  -3  16   7        0.28        5.64      6.59 o 
  -2  16   7       30.63       29.64      7.76 o 
  -1  16   7       11.87       22.42      8.75 o 
   0  16   7        3.10       -1.19      7.35 o 
   1  16   7       11.68       24.42      9.39 o 
   2  16   7       11.09        3.20     11.40 o 
  -6  17   7        4.70      -15.12     14.49 o 
  -5  17   7        0.26        5.81      8.79 o 
  -4  17   7        1.14       -4.41      7.24 o 
  -3  17   7        5.57       15.61      7.04 o 
  -2  17   7       15.53        8.49      6.76 o 
  -1  17   7        1.40        0.38      7.19 o 
   0  17   7        7.43       -0.44      7.88 o 
   1  17   7       26.18       28.33     10.08 o 
   2  17   7        1.32        4.28     11.28 o 
  -6  18   7        1.29       -6.75     12.33 o 
  -5  18   7        2.11        0.64      8.46 o 
  -4  18   7        6.40       13.23      9.29 o 
  -3  18   7        4.80        0.07      6.14 o 
  -2  18   7        2.67       17.68      6.98 o 
  -1  18   7       12.97        7.06      7.57 o 
   0  18   7        1.40       -0.25      7.68 o 
   1  18   7        3.76        0.18      8.79 o 
  -5  19   7        0.97        1.47      9.12 o 
  -4  19   7       15.57        1.69      8.57 o 
  -3  19   7        0.16        5.73      7.60 o 
  -2  19   7        0.58       -1.33      6.24 o 
  -1  19   7        3.29       -3.18      7.49 o 
   0  19   7        0.02        0.00      7.99 o 
   1  19   7        0.10       -5.86      8.89 o 
  -5  20   7        4.46        6.96      9.10 o 
  -4  20   7        0.12       -1.23      7.72 o 
  -3  20   7        3.06        9.63      8.43 o 
  -2  20   7        0.32        5.61      7.97 o 
  -1  20   7        4.17        9.16     11.24 o 
   0  20   7        0.78        1.82      8.03 o 
   1  20   7        3.57       -0.11      8.12 o 
  -5  21   7        0.28        3.48     12.69 o 
  -4  21   7        0.03        9.85      8.93 o 
  -3  21   7        5.75        9.01      8.45 o 
  -2  21   7        0.07       -8.28      7.51 o 
  -1  21   7        9.53       12.16      9.07 o 
   0  21   7        0.20       -1.47      8.03 o 
   1  21   7        7.33       10.30      9.47 o 
  -5  22   7       12.40       -3.02     17.31 o 
  -4  22   7        0.00        9.98      9.54 o 
  -3  22   7        0.05        3.98      8.39 o 
  -2  22   7        0.04        3.69      8.07 o 
  -1  22   7        0.03        3.22      8.00 o 
   0  22   7        0.06       -1.43      7.76 o 
  -4  23   7        6.22        6.88      9.47 o 
  -3  23   7        0.29       15.79      9.72 o 
  -2  23   7        0.20       -0.35      8.14 o 
  -1  23   7        8.43       11.23     11.63 o 
   0  23   7        0.19       13.56      9.74 o 
  -4  24   7        0.22        8.07      9.32 o 
  -3  24   7        0.51      -11.42      7.62 o 
  -2  24   7        1.53        4.35     10.50 o 
  -1  24   7        6.50       13.82     12.94 o 
  -3  25   7        3.36        5.17     11.00 o 
  -2  25   7       17.36       22.46     12.84 o 
  -6   0   8        7.75        0.87     13.41 o 
  -4   0   8        0.01       18.85      9.73 o 
  -2   0   8      102.20      123.85     17.43 o 
   0   0   8        0.71        3.46     11.68 o 
   2   0   8        2.60        5.19     17.31 o 
  -6   1   8        1.96       -1.35      9.42 o 
  -5   1   8        2.82        3.39      7.11 o 
  -4   1   8       13.24       12.57      7.04 o 
  -3   1   8        0.99        8.83      6.49 o 
  -2   1   8        1.79        0.81      5.83 o 
  -1   1   8        8.42       11.97      8.60 o 
   0   1   8       29.96       23.39      8.37 o 
   1   1   8        0.64       -1.67      9.60 o 
   2   1   8       23.44        8.65     12.54 o 
  -6   2   8        0.47        8.89     10.86 o 
  -5   2   8        0.08       13.61      7.20 o 
  -4   2   8        0.40        2.86      6.41 o 
  -3   2   8        1.55       -1.33      5.43 o 
  -2   2   8       61.23       94.30     23.10 o 
  -1   2   8        1.57       12.10      8.26 o 
   0   2   8        2.45       15.36      6.69 o 
   1   2   8       11.26       19.12     11.09 o 
   2   2   8        4.73       11.68     17.31 o 
  -6   3   8        1.31       29.50     12.81 o 
  -5   3   8       23.66       14.60     11.14 o 
  -4   3   8        4.41       17.20      7.10 o 
  -3   3   8        2.88        1.42      5.90 o 
  -2   3   8        0.02        2.72      6.60 o 
  -1   3   8       18.21       34.91      8.02 o 
   0   3   8       19.59       27.98      8.00 o 
   1   3   8        0.09        4.21      7.63 o 
  -6   4   8        1.72       12.25     10.96 o 
  -5   4   8        4.90       11.39      8.57 o 
  -4   4   8        0.01        1.23      6.03 o 
  -3   4   8        7.09        4.58      6.56 o 
  -2   4   8       27.42       20.89      7.91 o 
  -1   4   8        1.37        4.72      6.15 o 
   0   4   8       13.78       13.80      7.16 o 
   1   4   8        1.13       -4.40      7.41 o 
  -6   5   8        3.96        1.30     14.93 o 
  -5   5   8       14.01       15.35     13.41 o 
  -4   5   8        3.23       13.60      6.93 o 
  -3   5   8       10.65       10.34      6.29 o 
  -2   5   8        0.21        2.35      6.05 o 
  -1   5   8       12.66       16.48      7.81 o 
   0   5   8        4.03       13.55      7.15 o 
   1   5   8        5.68        0.29      8.12 o 
  -6   6   8        6.16       14.52      9.29 o 
  -5   6   8       37.12       31.44      9.97 o 
  -4   6   8        4.74        1.79      6.58 o 
  -3   6   8        2.93       -1.27      7.10 o 
  -2   6   8        0.00       -3.29      6.24 o 
  -1   6   8        6.54        5.36      6.18 o 
   0   6   8        2.59        6.59      9.05 o 
   1   6   8        9.07       28.96     11.22 o 
  -6   7   8        6.28        9.48      9.26 o 
  -5   7   8        0.10        7.09      7.75 o 
  -4   7   8        0.31       -0.87      6.46 o 
  -3   7   8        0.38        0.56      6.93 o 
  -2   7   8        0.03        2.81      6.24 o 
  -1   7   8        0.05        3.13      6.22 o 
   0   7   8        0.00        2.76      7.29 o 
   1   7   8       13.72       19.15      9.08 o 
  -6   8   8        6.55        8.22      9.21 o 
  -5   8   8        1.35        1.13      8.22 o 
  -4   8   8        0.46       -3.51      6.28 o 
  -3   8   8        4.44       -3.77      7.38 o 
  -2   8   8        5.94       13.79      7.00 o 
  -1   8   8        0.07       -2.87      6.17 o 
   0   8   8        5.98        1.54      8.20 o 
   1   8   8        6.65        8.12      8.53 o 
  -6   9   8        0.87       -7.28      7.61 o 
  -5   9   8        0.48        5.29      8.41 o 
  -4   9   8        7.98       12.69      7.16 o 
  -3   9   8       19.34       14.94      7.12 o 
  -2   9   8        0.69        3.71      6.37 o 
  -1   9   8        0.68        1.36      6.53 o 
   0   9   8        3.00        9.86      8.32 o 
   1   9   8       11.98       14.54      9.27 o 
  -6  10   8        0.64        1.27     10.20 o 
  -5  10   8       19.15       21.58      9.40 o 
  -4  10   8        9.51       18.72      7.49 o 
  -3  10   8        4.18        2.48      6.43 o 
  -2  10   8        1.70        2.60      6.39 o 
  -1  10   8        0.01        0.95      6.37 o 
   0  10   8       26.54       27.58      9.14 o 
   1  10   8        0.78        9.68      9.62 o 
  -6  11   8        1.86       16.46      9.58 o 
  -5  11   8        5.43       14.37      9.18 o 
  -4  11   8       10.76       29.54     12.11 o 
  -3  11   8        0.23       -0.68      6.45 o 
  -2  11   8        0.05        5.76      6.54 o 
  -1  11   8        1.46        8.28      8.44 o 
   0  11   8       11.76        1.73      7.65 o 
   1  11   8        2.47       10.29     14.15 o 
  -6  12   8        1.23        7.03      8.81 o 
  -5  12   8        1.66        5.32     10.17 o 
  -4  12   8        1.10       10.36      8.62 o 
  -3  12   8        0.01        3.15      6.38 o 
  -2  12   8        0.46        4.62      9.87 o 
  -1  12   8        0.25       -9.71      7.12 o 
   0  12   8       47.71       64.32     12.61 o 
   1  12   8        1.71       11.77      8.81 o 
  -5  13   8        0.09        6.96      9.14 o 
  -4  13   8        0.67        1.02      8.20 o 
  -3  13   8        1.18       -2.51      6.44 o 
  -2  13   8        6.08        6.76      6.76 o 
  -1  13   8        5.70        1.45      8.41 o 
   0  13   8        5.77       10.46      9.30 o 
  -5  14   8        0.57      -11.69      7.79 o 
  -4  14   8        1.22       -8.99      7.69 o 
  -3  14   8        1.15        2.53      7.11 o 
  -2  14   8       18.14       13.46      7.03 o 
  -1  14   8        1.79        2.36      7.70 o 
   0  14   8       64.75       86.17     14.21 o 
  -5  15   8        2.46        2.99      9.23 o 
  -4  15   8        0.22       -1.78      8.47 o 
  -3  15   8        1.10        8.50      6.90 o 
  -2  15   8       33.69       43.55     12.43 o 
  -1  15   8        0.00        2.14      8.37 o 
   0  15   8       14.38       27.65     10.64 o 
  -5  16   8        0.08       15.02     10.15 o 
  -4  16   8        2.98       14.11      9.40 o 
  -3  16   8        7.16        9.06      7.44 o 
  -2  16   8        2.42       10.82      7.57 o 
  -1  16   8        0.34       -7.99     14.53 o 
   0  16   8       22.60        3.54      9.10 o 
  -4  17   8        0.77        0.28     10.54 o 
  -3  17   8       16.21       15.28      7.85 o 
  -2  17   8        0.02        8.19     13.56 o 
  -1  17   8        0.07       -5.87      8.33 o 
  -4  18   8        1.40        2.74     15.47 o 
  -3  18   8        0.66        9.51      8.24 o 
  -2  18   8        2.76        5.83      9.23 o 
  -1  18   8        8.83       12.78      8.71 o 
  -4  19   8        2.22       -1.60      8.56 o 
  -3  19   8        3.22        5.38      8.15 o 
  -2  19   8        0.83        2.72      8.12 o 
  -1  19   8       10.87        3.67      9.23 o 
  -3  20   8        1.49       11.84      8.91 o 
  -2  20   8        0.03       -5.57      8.37 o 
  -5   0   9       11.99       -0.79      8.51 o 
  -3   0   9        3.05        2.07     10.16 o 
  -1   0   9       27.61       29.10     11.74 o 
  -5   1   9        1.40        4.48      7.53 o 
  -4   1   9       10.46       23.17      8.70 o 
  -3   1   9       45.53       46.87      9.82 o 
  -2   1   9        0.01       12.25      7.55 o 
  -1   1   9        0.00       15.19      7.87 o 
  -5   2   9        4.17       13.73      7.76 o 
  -4   2   9        5.21       17.11      8.01 o 
  -3   2   9        0.90       11.19      7.48 o 
  -2   2   9       27.66       33.98      8.72 o 
  -1   2   9        5.63       15.51      7.70 o 
  -5   3   9        0.00        1.17      9.41 o 
  -4   3   9       24.37       21.48      8.64 o 
  -3   3   9        4.09       -0.39      7.01 o 
  -2   3   9        0.98        3.07      7.33 o 
  -1   3   9        2.13       21.49      9.52 o 
  -5   4   9        0.00       20.70     11.61 o 
  -4   4   9        8.14       10.63     10.11 o 
  -3   4   9        0.67       16.33      9.74 o 
  -2   4   9        4.11        5.90      7.56 o 
  -1   4   9        0.00        0.37      7.48 o 
  -5   5   9        1.64        4.50     11.48 o 
  -4   5   9        4.59        4.88      7.51 o 
  -3   5   9        0.28        4.51      7.43 o 
  -2   5   9        1.39        3.76      8.00 o 
  -1   5   9        2.58        9.10      7.31 o 
  -5   6   9        0.06        4.34      8.88 o 
  -4   6   9        6.01        6.37      7.53 o 
  -3   6   9        3.41        9.46      7.45 o 
  -2   6   9        9.13       18.30      9.40 o 
  -1   6   9        5.28        8.11      7.81 o 
  -4   7   9        0.18       10.70      7.41 o 
  -3   7   9        0.73       14.17      8.01 o 
  -2   7   9        1.07        7.42      8.88 o 
  -1   7   9        1.42       -0.79      7.10 o 
  -4   8   9        1.50       19.79      8.47 o 
  -3   8   9        1.20        4.12      8.76 o 
  -2   8   9        9.82       16.62      8.61 o 
  -1   8   9       10.52       11.31     15.72 o 
  -4   9   9        0.19       -0.53      7.37 o 
  -3   9   9        1.22        2.97      8.86 o 
  -2   9   9        7.51       14.95      8.01 o 
  -4  10   9        4.34        7.49      7.67 o 
  -3  10   9        1.35        8.82      8.88 o 
  -2  10   9        4.80       12.93      7.80 o 
  -3  11   9        3.56        5.78      8.65 o 
  -2  11   9       21.34       19.56      7.89 o 
                                                 
